# Supplementary material for: Comparative phylogenomic analyses and co-expression gene network reveal insights in flowering time and aborted meiosis in woody bamboo, Bambusa oldhamii ‘Xia Zao’ ZSX
Source: Front Plant Sci. 2022 Nov 9;13:1023240. doi: 10.3389/fpls.2022.1023240 (PMC9681927; doi:10.3389/fpls.2022.1023240)
Supplement: Supplementary file 11 [file Table_1.xlsx]

## Sheet: with-orthogroup-only
comp142599_c0_seq4	14	cluster1			cluster_ID	cluster size
comp98091_c0_seq1	14	cluster1			cluster1	391
comp125529_c1_seq1	14	cluster1			cluster2	544
comp148071_c0_seq9	15	cluster1			cluster3	397
comp145417_c0_seq2	16	cluster1			cluster4	164
comp122757_c0_seq1	20	cluster1			cluster5	119
comp141076_c0_seq10	30	cluster1			cluster6	116
comp136886_c2_seq21	40	cluster1			cluster7	77
comp31050_c0_seq1	43	cluster1			cluster8	873
comp147388_c0_seq36	46	cluster1			cluster9	181
comp148244_c1_seq3	50	cluster1
comp117685_c1_seq1	50	cluster1
comp136657_c0_seq1	50	cluster1
comp113989_c0_seq1	58	cluster1
comp61633_c0_seq1	65	cluster1
comp123541_c0_seq3	75	cluster1
comp130448_c0_seq1	84	cluster1
comp145676_c0_seq5	89	cluster1
comp108321_c0_seq1	90	cluster1
comp138347_c0_seq16	94	cluster1
comp108756_c0_seq1	107	cluster1
comp148878_c0_seq4	107	cluster1
comp134136_c0_seq3	112	cluster1
comp134136_c0_seq9	112	cluster1
comp117764_c0_seq2	127	cluster1
comp62344_c0_seq1	129	cluster1
comp37566_c0_seq1	129	cluster1
comp90696_c0_seq1	129	cluster1
comp144848_c0_seq12	130	cluster1
comp140146_c0_seq23	146	cluster1
comp138649_c0_seq13	174	cluster1
comp150779_c0_seq1	175	cluster1
comp121745_c0_seq1	175	cluster1
comp45395_c0_seq1	246	cluster1
comp146177_c0_seq18	278	cluster1
comp129916_c0_seq3	278	cluster1
comp89308_c0_seq2	304	cluster1
comp31117_c0_seq1	326	cluster1
comp135749_c0_seq1	342	cluster1
comp137098_c0_seq18	391	cluster1
comp137098_c2_seq12	391	cluster1
comp137098_c0_seq9	391	cluster1
comp65287_c0_seq1	396	cluster1
comp151007_c0_seq1	431	cluster1
comp128103_c0_seq4	440	cluster1
comp150091_c0_seq3	447	cluster1
comp73012_c0_seq1	457	cluster1
comp103455_c0_seq1	489	cluster1
comp41726_c0_seq1	503	cluster1
comp144329_c0_seq4	514	cluster1
comp147783_c0_seq1	514	cluster1
comp137692_c0_seq7	517	cluster1
comp122423_c1_seq1	525	cluster1
comp120992_c0_seq1	525	cluster1
comp120992_c1_seq3	525	cluster1
comp136056_c0_seq10	538	cluster1
comp133391_c0_seq1	563	cluster1
comp148537_c0_seq1	594	cluster1
comp123176_c3_seq1	648	cluster1
comp54330_c0_seq1	665	cluster1
comp91716_c0_seq1	669	cluster1
comp151196_c0_seq1	671	cluster1
comp134910_c0_seq1	754	cluster1
comp42685_c0_seq1	782	cluster1
comp98952_c1_seq1	815	cluster1
comp137005_c0_seq5	816	cluster1
comp55659_c0_seq1	857	cluster1
comp41136_c0_seq1	871	cluster1
comp95441_c0_seq1	871	cluster1
comp31151_c0_seq1	878	cluster1
comp61011_c0_seq1	900	cluster1
comp142493_c0_seq13	913	cluster1
comp107689_c1_seq1	942	cluster1
comp148681_c0_seq13	942	cluster1
comp128582_c0_seq1	971	cluster1
comp113973_c0_seq4	987	cluster1
comp41045_c0_seq1	1009	cluster1
comp91200_c0_seq1	1024	cluster1
comp120051_c0_seq3	1033	cluster1
comp119408_c0_seq1	1047	cluster1
comp114055_c0_seq1	1097	cluster1
comp150990_c0_seq1	1099	cluster1
comp63377_c2_seq1	1104	cluster1
comp91833_c0_seq1	1112	cluster1
comp30996_c0_seq1	1167	cluster1
comp150777_c0_seq1	1184	cluster1
comp150958_c0_seq1	1233	cluster1
comp134264_c0_seq1	1234	cluster1
comp122411_c0_seq1	1260	cluster1
comp116525_c0_seq2	1280	cluster1
comp139877_c1_seq7	1280	cluster1
comp139877_c0_seq3	1280	cluster1
comp60249_c0_seq1	1281	cluster1
comp110511_c0_seq1	1283	cluster1
comp130390_c0_seq10	1285	cluster1
comp123948_c0_seq1	1301	cluster1
comp31334_c0_seq1	1351	cluster1
comp133042_c0_seq1	1422	cluster1
comp151130_c0_seq1	1494	cluster1
comp138549_c1_seq19	1527	cluster1
comp68561_c0_seq1	1557	cluster1
comp131754_c0_seq3	1561	cluster1
comp133673_c0_seq11	1592	cluster1
comp138843_c0_seq11	1644	cluster1
comp103746_c0_seq2	1671	cluster1
comp133641_c0_seq1	1682	cluster1
comp124903_c0_seq17	1687	cluster1
comp122099_c0_seq2	1687	cluster1
comp150908_c0_seq1	1721	cluster1
comp137064_c0_seq20	1811	cluster1
comp56480_c0_seq2	1853	cluster1
comp39449_c0_seq1	1868	cluster1
comp102332_c0_seq2	1876	cluster1
comp117393_c1_seq20	1879	cluster1
comp151165_c0_seq1	1918	cluster1
comp151118_c0_seq1	1999	cluster1
comp144691_c0_seq1	2011	cluster1
comp97134_c0_seq1	2024	cluster1
comp122848_c0_seq2	2024	cluster1
comp132543_c0_seq16	2086	cluster1
comp139666_c0_seq5	2238	cluster1
comp129416_c2_seq13	2262	cluster1
comp146896_c1_seq11	2271	cluster1
comp132370_c0_seq113	2297	cluster1
comp136118_c0_seq8	2426	cluster1
comp116434_c0_seq1	2447	cluster1
comp139185_c0_seq6	2455	cluster1
comp88060_c0_seq1	2526	cluster1
comp40954_c0_seq1	2678	cluster1
comp113856_c0_seq3	2714	cluster1
comp127733_c0_seq1	2714	cluster1
comp122823_c0_seq1	2822	cluster1
comp134250_c0_seq24	2822	cluster1
comp139251_c0_seq10	2822	cluster1
comp150837_c0_seq1	2867	cluster1
comp135861_c0_seq11	2947	cluster1
comp148000_c0_seq33	3060	cluster1
comp89590_c0_seq1	3069	cluster1
comp140833_c0_seq22	3131	cluster1
comp44628_c0_seq1	3147	cluster1
comp124136_c0_seq1	3178	cluster1
comp128589_c1_seq1	3429	cluster1
comp119973_c0_seq1	3662	cluster1
comp126034_c0_seq12	3837	cluster1
comp112118_c0_seq1	3872	cluster1
comp146673_c1_seq2	4078	cluster1
comp129127_c2_seq15	4081	cluster1
comp100182_c0_seq1	4081	cluster1
comp139364_c0_seq1	4128	cluster1
comp139364_c0_seq3	4128	cluster1
comp142516_c0_seq28	4151	cluster1
comp142516_c0_seq23	4151	cluster1
comp143727_c0_seq10	4173	cluster1
comp99359_c0_seq1	4393	cluster1
comp142952_c0_seq47	4636	cluster1
comp130504_c0_seq2	4654	cluster1
comp137665_c1_seq17	4740	cluster1
comp127454_c0_seq37	5094	cluster1
comp39532_c0_seq2	5352	cluster1
comp143475_c0_seq11	5355	cluster1
comp124569_c0_seq1	5429	cluster1
comp138989_c1_seq14	5580	cluster1
comp144762_c0_seq3	5759	cluster1
comp142283_c0_seq13	5759	cluster1
comp138659_c0_seq20	5860	cluster1
comp128701_c1_seq2	6283	cluster1
comp87029_c1_seq1	6778	cluster1
comp135913_c0_seq10	7292	cluster1
comp78672_c0_seq2	7325	cluster1
comp111444_c0_seq1	7369	cluster1
comp107039_c0_seq2	7470	cluster1
comp129821_c0_seq25	7513	cluster1
comp139823_c1_seq21	7730	cluster1
comp96634_c0_seq3	7864	cluster1
comp147483_c2_seq6	8474	cluster1
comp119949_c0_seq2	8585	cluster1
comp137542_c0_seq12	8604	cluster1
comp117516_c0_seq1	8867	cluster1
comp125973_c0_seq1	9025	cluster1
comp132527_c0_seq7	9058	cluster1
comp120547_c0_seq1	9187	cluster1
comp145772_c0_seq11	9504	cluster1
comp124575_c0_seq2	9592	cluster1
comp133012_c1_seq1	9822	cluster1
comp121570_c0_seq3	10078	cluster1
comp133473_c1_seq1	10078	cluster1
comp115925_c0_seq3	10401	cluster1
comp126818_c0_seq3	10585	cluster1
comp147223_c0_seq1	10640	cluster1
comp151171_c0_seq1	10985	cluster1
comp121369_c0_seq23	11129	cluster1
comp131989_c0_seq48	11187	cluster1
comp135250_c0_seq1	11280	cluster1
comp135784_c0_seq19	11333	cluster1
comp112534_c0_seq1	11430	cluster1
comp133997_c1_seq1	11438	cluster1
comp127522_c2_seq3	11494	cluster1
comp148580_c0_seq14	11520	cluster1
comp118370_c0_seq1	12134	cluster1
comp148286_c0_seq1	12347	cluster1
comp147399_c0_seq2	12364	cluster1
comp131109_c0_seq7	12564	cluster1
comp121681_c0_seq1	12696	cluster1
comp86229_c0_seq1	13278	cluster1
comp128682_c0_seq9	13319	cluster1
comp138655_c1_seq4	13498	cluster1
comp114481_c0_seq2	13521	cluster1
comp129628_c3_seq28	13521	cluster1
comp109159_c0_seq1	13586	cluster1
comp125086_c0_seq1	13646	cluster1
comp139824_c0_seq1	13671	cluster1
comp131560_c0_seq29	13850	cluster1
comp104283_c0_seq1	13858	cluster1
comp133520_c0_seq8	13982	cluster1
comp144397_c4_seq1	14109	cluster1
comp138580_c0_seq4	14221	cluster1
comp112686_c0_seq1	14235	cluster1
comp147886_c0_seq17	14243	cluster1
comp120475_c0_seq1	14243	cluster1
comp128296_c0_seq3	14593	cluster1
comp144292_c0_seq4	14826	cluster1
comp72600_c0_seq1	14863	cluster1
comp115394_c0_seq4	14881	cluster1
comp123980_c1_seq1	15111	cluster1
comp123980_c0_seq1	15111	cluster1
comp147399_c0_seq9	15123	cluster1
comp90374_c0_seq1	15244	cluster1
comp114667_c0_seq5	15341	cluster1
comp127454_c0_seq13	15342	cluster1
comp124948_c1_seq8	15853	cluster1
comp147910_c0_seq4	15986	cluster1
comp136972_c0_seq13	15990	cluster1
comp31296_c0_seq1	16389	cluster1
comp132908_c1_seq14	16451	cluster1
comp96206_c0_seq1	16607	cluster1
comp151809_c0_seq1	16702	cluster1
comp112795_c0_seq1	16715	cluster1
comp133391_c0_seq19	16730	cluster1
comp142787_c0_seq1	16887	cluster1
comp51162_c0_seq1	17011	cluster1
comp143109_c1_seq6	17228	cluster1
comp143145_c3_seq1	17352	cluster1
comp131856_c0_seq8	17765	cluster1
comp63837_c0_seq2	17872	cluster1
comp85874_c0_seq2	17872	cluster1
comp119636_c0_seq9	17872	cluster1
comp139564_c0_seq8	17950	cluster1
comp126622_c0_seq11	18229	cluster1
comp142466_c0_seq1	18758	cluster1
comp142466_c0_seq3	18758	cluster1
comp117685_c1_seq5	18758	cluster1
comp107711_c0_seq2	18758	cluster1
comp122149_c1_seq7	18760	cluster1
comp107981_c0_seq1	18785	cluster1
comp120947_c0_seq15	19233	cluster1
comp149043_c0_seq8	19233	cluster1
comp133098_c1_seq9	19233	cluster1
comp106135_c0_seq1	19309	cluster1
comp125385_c0_seq6	19309	cluster1
comp94761_c0_seq4	19309	cluster1
comp150342_c1_seq6	19309	cluster1
comp66893_c0_seq2	19309	cluster1
comp87538_c0_seq1	19309	cluster1
comp131702_c0_seq15	19315	cluster1
comp131702_c1_seq3	19315	cluster1
comp122645_c0_seq11	19368	cluster1
comp120559_c2_seq1	19388	cluster1
comp121497_c1_seq2	19411	cluster1
comp146456_c1_seq23	19424	cluster1
comp148432_c0_seq1	19500	cluster1
comp135094_c0_seq18	19500	cluster1
comp135911_c0_seq21	19511	cluster1
comp128578_c0_seq2	19522	cluster1
comp122245_c0_seq1	20022	cluster1
comp80959_c0_seq1	20026	cluster1
comp123711_c0_seq1	20048	cluster1
comp119962_c0_seq1	20273	cluster1
comp113975_c0_seq1	20273	cluster1
comp128062_c0_seq3	20291	cluster1
comp139924_c0_seq1	20517	cluster1
comp138883_c0_seq1	20613	cluster1
comp64869_c0_seq1	20926	cluster1
comp105002_c0_seq1	20926	cluster1
comp115298_c0_seq1	21904	cluster1
comp137899_c0_seq15	21934	cluster1
comp127627_c0_seq5	22099	cluster1
comp120338_c0_seq3	22178	cluster1
comp135993_c1_seq1	22267	cluster1
comp119118_c1_seq1	23037	cluster1
comp117547_c0_seq2	23037	cluster1
comp116390_c0_seq1	23058	cluster1
comp131767_c0_seq7	23058	cluster1
comp95374_c0_seq1	23059	cluster1
comp144718_c0_seq8	23068	cluster1
comp133468_c0_seq105	23188	cluster1
comp136692_c1_seq15	24092	cluster1
comp143273_c0_seq5	24117	cluster1
comp150646_c0_seq12	24144	cluster1
comp131220_c0_seq3	24198	cluster1
comp126016_c0_seq1	24199	cluster1
comp128563_c2_seq31	24856	cluster1
comp132060_c1_seq11	24917	cluster1
comp122330_c0_seq5	26187	cluster1
comp133006_c0_seq8	26213	cluster1
comp115925_c0_seq11	26227	cluster1
comp147399_c0_seq11	26331	cluster1
comp139839_c0_seq16	26382	cluster1
comp125904_c1_seq1	26405	cluster1
comp106722_c0_seq1	26648	cluster1
comp77052_c0_seq1	28142	cluster1
comp125146_c0_seq4	28215	cluster1
comp114435_c0_seq1	30471	cluster1
comp126367_c0_seq2	30607	cluster1
comp123167_c0_seq1	30638	cluster1
comp127662_c0_seq3	30660	cluster1
comp158121_c0_seq1	30674	cluster1
comp131239_c0_seq1	30731	cluster1
comp117105_c0_seq1	30731	cluster1
comp123040_c0_seq1	30835	cluster1
comp132808_c0_seq2	30866	cluster1
comp139080_c0_seq2	30871	cluster1
comp139080_c0_seq45	30871	cluster1
comp139080_c0_seq31	30871	cluster1
comp139080_c0_seq33	30871	cluster1
comp102456_c0_seq1	30886	cluster1
comp136832_c0_seq1	30930	cluster1
comp133175_c0_seq2	30961	cluster1
comp133580_c0_seq6	30994	cluster1
comp128826_c2_seq22	31068	cluster1
comp123202_c0_seq2	31092	cluster1
comp118502_c3_seq4	31135	cluster1
comp132014_c0_seq5	31250	cluster1
comp146286_c0_seq3	31296	cluster1
comp121277_c0_seq2	31328	cluster1
comp138809_c0_seq20	31348	cluster1
comp132898_c0_seq20	31392	cluster1
comp123482_c0_seq1	31422	cluster1
comp125767_c0_seq1	31487	cluster1
comp122991_c0_seq1	31515	cluster1
comp118564_c0_seq1	31530	cluster1
comp56669_c1_seq1	31569	cluster1
comp129501_c1_seq1	31738	cluster1
comp72957_c0_seq1	33119	cluster1
comp98583_c0_seq2	33603	cluster1
comp93481_c0_seq1	35952	cluster1
comp55793_c0_seq1	36185	cluster1
comp142419_c0_seq14	36533	cluster1
comp131904_c0_seq9	36669	cluster1
comp124695_c0_seq2	37079	cluster1
comp128110_c0_seq12	39213	cluster1
comp149236_c0_seq6	40076	cluster1
comp122071_c0_seq12	40131	cluster1
comp140584_c0_seq10	43349	cluster1
comp12503_c0_seq1	43440	cluster1
comp124617_c0_seq2	45207	cluster1
comp139839_c0_seq27	45286	cluster1
comp119108_c0_seq2	48184	cluster1
comp135004_c0_seq5	48222	cluster1
comp144127_c0_seq24	48253	cluster1
comp144127_c0_seq16	48253	cluster1
comp129024_c0_seq13	48305	cluster1
comp121497_c3_seq3	48305	cluster1
comp110537_c0_seq2	48317	cluster1
comp95806_c0_seq2	48321	cluster1
comp142839_c1_seq13	48352	cluster1
comp138226_c0_seq12	48421	cluster1
comp138226_c0_seq6	48421	cluster1
comp160629_c0_seq1	48426	cluster1
comp142658_c1_seq32	48488	cluster1
comp139836_c0_seq18	48513	cluster1
comp134114_c0_seq5	48593	cluster1
comp134283_c0_seq5	48618	cluster1
comp134722_c1_seq3	48768	cluster1
comp134722_c0_seq1	48768	cluster1
comp36249_c0_seq1	48788	cluster1
comp130349_c1_seq2	48788	cluster1
comp137098_c2_seq4	48910	cluster1
comp142394_c1_seq1	49034	cluster1
comp107521_c0_seq2	50207	cluster1
comp125653_c0_seq1	50339	cluster1
comp103541_c0_seq1	50448	cluster1
comp120087_c0_seq1	50508	cluster1
comp126236_c0_seq1	50592	cluster1
comp135426_c1_seq9	50602	cluster1
comp101132_c0_seq1	50647	cluster1
comp138891_c0_seq9	50703	cluster1
comp130115_c2_seq14	50710	cluster1
comp137846_c2_seq35	50726	cluster1
comp138932_c0_seq3	50865	cluster1
comp139443_c1_seq2	51372	cluster1
comp150875_c0_seq1	52514	cluster1
comp136132_c0_seq2	2	cluster2
comp122185_c0_seq3	4	cluster2
comp138617_c0_seq3	4	cluster2
comp122404_c0_seq21	15	cluster2
comp138416_c0_seq7	15	cluster2
comp141958_c1_seq1	16	cluster2
comp141388_c0_seq5	16	cluster2
comp97007_c0_seq1	20	cluster2
comp149629_c0_seq7	20	cluster2
comp108908_c0_seq2	27	cluster2
comp150050_c0_seq10	35	cluster2
comp150050_c0_seq8	35	cluster2
comp87343_c0_seq1	44	cluster2
comp133858_c2_seq1	49	cluster2
comp131559_c0_seq31	49	cluster2
comp140446_c0_seq4	49	cluster2
comp135489_c0_seq1	49	cluster2
comp142380_c2_seq2	52	cluster2
comp116991_c0_seq1	52	cluster2
comp116538_c1_seq2	52	cluster2
comp141113_c0_seq44	52	cluster2
comp134551_c0_seq1	62	cluster2
comp113025_c0_seq1	66	cluster2
comp103935_c0_seq1	66	cluster2
comp136340_c1_seq1	84	cluster2
comp136340_c0_seq3	84	cluster2
comp136099_c1_seq1	94	cluster2
comp143710_c0_seq32	94	cluster2
comp131205_c0_seq27	104	cluster2
comp116624_c2_seq1	119	cluster2
comp31085_c0_seq1	128	cluster2
comp136676_c1_seq1	150	cluster2
comp148455_c0_seq1	171	cluster2
comp131751_c1_seq4	181	cluster2
comp127517_c0_seq23	189	cluster2
comp137643_c0_seq1	204	cluster2
comp106285_c2_seq1	204	cluster2
comp150081_c0_seq2	220	cluster2
comp111818_c0_seq1	231	cluster2
comp121179_c0_seq16	268	cluster2
comp146329_c1_seq6	277	cluster2
comp113815_c0_seq1	283	cluster2
comp135796_c0_seq1	296	cluster2
comp129082_c0_seq10	298	cluster2
comp49811_c0_seq1	312	cluster2
comp91727_c0_seq1	312	cluster2
comp127261_c0_seq1	322	cluster2
comp65692_c0_seq4	322	cluster2
comp97130_c0_seq2	322	cluster2
comp126786_c0_seq1	358	cluster2
comp123514_c1_seq1	358	cluster2
comp128678_c0_seq2	358	cluster2
comp127875_c2_seq1	423	cluster2
comp147290_c0_seq56	438	cluster2
comp144483_c0_seq15	482	cluster2
comp99891_c0_seq1	653	cluster2
comp141418_c0_seq2	686	cluster2
comp142509_c0_seq1	686	cluster2
comp133752_c0_seq1	694	cluster2
comp131656_c0_seq17	751	cluster2
comp144397_c1_seq9	769	cluster2
comp130918_c0_seq4	769	cluster2
comp131240_c0_seq1	789	cluster2
comp131240_c1_seq1	789	cluster2
comp133016_c0_seq6	872	cluster2
comp137682_c0_seq3	886	cluster2
comp141435_c0_seq18	907	cluster2
comp148131_c0_seq4	962	cluster2
comp109549_c2_seq2	1005	cluster2
comp109549_c1_seq2	1005	cluster2
comp109549_c0_seq1	1005	cluster2
comp125061_c0_seq1	1023	cluster2
comp135843_c0_seq2	1057	cluster2
comp128571_c1_seq14	1058	cluster2
comp128680_c1_seq11	1082	cluster2
comp132367_c0_seq1	1090	cluster2
comp118215_c0_seq2	1153	cluster2
comp123653_c0_seq2	1163	cluster2
comp145562_c0_seq24	1175	cluster2
comp147167_c0_seq1	1186	cluster2
comp139101_c2_seq1	1186	cluster2
comp125490_c0_seq1	1209	cluster2
comp125490_c0_seq3	1209	cluster2
comp138384_c1_seq6	1209	cluster2
comp138384_c1_seq17	1209	cluster2
comp124466_c0_seq3	1209	cluster2
comp128034_c0_seq18	1209	cluster2
comp147961_c0_seq3	1231	cluster2
comp124012_c0_seq1	1234	cluster2
comp126666_c1_seq7	1270	cluster2
comp128061_c0_seq2	1278	cluster2
comp150350_c0_seq4	1278	cluster2
comp115135_c0_seq1	1366	cluster2
comp114112_c1_seq1	1380	cluster2
comp146832_c0_seq1	1451	cluster2
comp113914_c0_seq1	1453	cluster2
comp144003_c2_seq9	1489	cluster2
comp128151_c0_seq5	1489	cluster2
comp125172_c0_seq1	1522	cluster2
comp136979_c0_seq21	1522	cluster2
comp141645_c0_seq1	1549	cluster2
comp130096_c0_seq12	1638	cluster2
comp130096_c0_seq11	1638	cluster2
comp135744_c0_seq62	1646	cluster2
comp140156_c0_seq7	1683	cluster2
comp139885_c0_seq18	1711	cluster2
comp125412_c0_seq1	1711	cluster2
comp30483_c0_seq1	1722	cluster2
comp126501_c0_seq2	1730	cluster2
comp120356_c0_seq3	1804	cluster2
comp116392_c0_seq1	1804	cluster2
comp137221_c0_seq7	1804	cluster2
comp141091_c0_seq4	1857	cluster2
comp125977_c0_seq7	1882	cluster2
comp128690_c0_seq1	1902	cluster2
comp145818_c0_seq9	1935	cluster2
comp116952_c0_seq4	1972	cluster2
comp148189_c1_seq3	1991	cluster2
comp127124_c0_seq7	2104	cluster2
comp134380_c0_seq4	2115	cluster2
comp150160_c0_seq1	2152	cluster2
comp118584_c0_seq1	2250	cluster2
comp133072_c0_seq16	2254	cluster2
comp142919_c0_seq14	2377	cluster2
comp128808_c0_seq1	2436	cluster2
comp128808_c0_seq6	2436	cluster2
comp139427_c0_seq1	2580	cluster2
comp139503_c0_seq8	2580	cluster2
comp84196_c0_seq1	2600	cluster2
comp141022_c0_seq2	2629	cluster2
comp147422_c1_seq8	2663	cluster2
comp120171_c0_seq1	2713	cluster2
comp137646_c0_seq2	2901	cluster2
comp142482_c0_seq8	2915	cluster2
comp130404_c0_seq1	2915	cluster2
comp141714_c0_seq25	2936	cluster2
comp93400_c0_seq1	2938	cluster2
comp53030_c0_seq1	2938	cluster2
comp101119_c0_seq1	2968	cluster2
comp121236_c0_seq2	3043	cluster2
comp113415_c0_seq1	3052	cluster2
comp143579_c0_seq2	3061	cluster2
comp122452_c1_seq9	3105	cluster2
comp135557_c0_seq2	3107	cluster2
comp147323_c0_seq8	3163	cluster2
comp117325_c0_seq2	3318	cluster2
comp152240_c0_seq1	3328	cluster2
comp127315_c1_seq1	3372	cluster2
comp142429_c0_seq17	3417	cluster2
comp138702_c1_seq10	3505	cluster2
comp123368_c0_seq1	3616	cluster2
comp140205_c0_seq11	3641	cluster2
comp134264_c0_seq4	3641	cluster2
comp148817_c2_seq2	3742	cluster2
comp118312_c0_seq2	3827	cluster2
comp145796_c0_seq10	3997	cluster2
comp135266_c0_seq1	3997	cluster2
comp125640_c0_seq4	4072	cluster2
comp143759_c3_seq3	4152	cluster2
comp125844_c0_seq20	4398	cluster2
comp147942_c0_seq3	4401	cluster2
comp140218_c0_seq12	4406	cluster2
comp145205_c0_seq1	4409	cluster2
comp142367_c1_seq6	4416	cluster2
comp121891_c0_seq4	4474	cluster2
comp107348_c0_seq1	4562	cluster2
comp149119_c1_seq24	4564	cluster2
comp105480_c0_seq1	4576	cluster2
comp130030_c0_seq11	4576	cluster2
comp128703_c0_seq2	4650	cluster2
comp96481_c0_seq1	4749	cluster2
comp140866_c2_seq1	4781	cluster2
comp121995_c0_seq2	4781	cluster2
comp130604_c1_seq12	4781	cluster2
comp149153_c1_seq6	4781	cluster2
comp122718_c0_seq3	4806	cluster2
comp136190_c1_seq29	4812	cluster2
comp144978_c0_seq37	4993	cluster2
comp146200_c0_seq2	4993	cluster2
comp130352_c0_seq19	5157	cluster2
comp146417_c3_seq3	5233	cluster2
comp146577_c0_seq12	5233	cluster2
comp89118_c0_seq1	5289	cluster2
comp100403_c0_seq2	5299	cluster2
comp34428_c0_seq1	5544	cluster2
comp136132_c0_seq9	5646	cluster2
comp141418_c0_seq11	5663	cluster2
comp136090_c0_seq35	5829	cluster2
comp144182_c1_seq5	5856	cluster2
comp144182_c0_seq3	5856	cluster2
comp144182_c1_seq3	5856	cluster2
comp105821_c0_seq2	5918	cluster2
comp136931_c0_seq9	5984	cluster2
comp148179_c0_seq3	6020	cluster2
comp59593_c0_seq2	6061	cluster2
comp134907_c0_seq4	6061	cluster2
comp140924_c0_seq8	6078	cluster2
comp134713_c0_seq5	6078	cluster2
comp137028_c1_seq15	6078	cluster2
comp134713_c0_seq6	6078	cluster2
comp123941_c0_seq1	6125	cluster2
comp130845_c6_seq4	6189	cluster2
comp141809_c0_seq8	6189	cluster2
comp130935_c0_seq8	6189	cluster2
comp137399_c2_seq4	6246	cluster2
comp143089_c0_seq7	6382	cluster2
comp147437_c0_seq5	6582	cluster2
comp147688_c0_seq1	6669	cluster2
comp122301_c0_seq1	6951	cluster2
comp131039_c0_seq4	7107	cluster2
comp142945_c1_seq6	7299	cluster2
comp150002_c1_seq12	7598	cluster2
comp88171_c0_seq2	7727	cluster2
comp124050_c0_seq2	7928	cluster2
comp122922_c0_seq1	7942	cluster2
comp116413_c0_seq2	7951	cluster2
comp65740_c0_seq2	8072	cluster2
comp110010_c0_seq2	8078	cluster2
comp74248_c0_seq4	8113	cluster2
comp141418_c0_seq9	8202	cluster2
comp128498_c0_seq3	8217	cluster2
comp142923_c0_seq4	8235	cluster2
comp132270_c0_seq3	8301	cluster2
comp137392_c0_seq11	8337	cluster2
comp107140_c0_seq1	8377	cluster2
comp125893_c0_seq2	8542	cluster2
comp124465_c0_seq8	8854	cluster2
comp140178_c0_seq9	8854	cluster2
comp140178_c0_seq1	8854	cluster2
comp130043_c1_seq1	8930	cluster2
comp130043_c0_seq4	8930	cluster2
comp130016_c0_seq7	9018	cluster2
comp117979_c0_seq3	9050	cluster2
comp130149_c0_seq4	9118	cluster2
comp134118_c0_seq1	9309	cluster2
comp137691_c2_seq3	9550	cluster2
comp138000_c0_seq2	9550	cluster2
comp116899_c0_seq16	9749	cluster2
comp40617_c0_seq1	9899	cluster2
comp118978_c0_seq1	9939	cluster2
comp138895_c0_seq25	10823	cluster2
comp124855_c0_seq1	10925	cluster2
comp120485_c0_seq13	11130	cluster2
comp132751_c0_seq1	11205	cluster2
comp101978_c0_seq1	11236	cluster2
comp73182_c0_seq1	11236	cluster2
comp148460_c0_seq2	11420	cluster2
comp143790_c2_seq1	11651	cluster2
comp124212_c0_seq2	11790	cluster2
comp118191_c0_seq2	11825	cluster2
comp132441_c0_seq5	11825	cluster2
comp113951_c0_seq1	11827	cluster2
comp152673_c0_seq1	11830	cluster2
comp138392_c1_seq5	12017	cluster2
comp138905_c2_seq8	12114	cluster2
comp128819_c0_seq3	12116	cluster2
comp121045_c0_seq3	12148	cluster2
comp141540_c1_seq6	12746	cluster2
comp106287_c1_seq1	12836	cluster2
comp121283_c0_seq1	12836	cluster2
comp99609_c0_seq3	12840	cluster2
comp127430_c0_seq1	12840	cluster2
comp114761_c0_seq1	12899	cluster2
comp140696_c1_seq2	12903	cluster2
comp154376_c0_seq1	13025	cluster2
comp120242_c0_seq2	13171	cluster2
comp122862_c0_seq2	13171	cluster2
comp63631_c0_seq1	13173	cluster2
comp143356_c0_seq4	13225	cluster2
comp121550_c0_seq1	13283	cluster2
comp132173_c0_seq7	13521	cluster2
comp111770_c0_seq2	13665	cluster2
comp112229_c0_seq1	13790	cluster2
comp100026_c0_seq1	13919	cluster2
comp129003_c0_seq1	13937	cluster2
comp123790_c0_seq2	13947	cluster2
comp121270_c0_seq4	13953	cluster2
comp121270_c1_seq1	13953	cluster2
comp126074_c0_seq15	14011	cluster2
comp108777_c0_seq1	14014	cluster2
comp111049_c0_seq2	14227	cluster2
comp126471_c0_seq1	14227	cluster2
comp141934_c0_seq13	14249	cluster2
comp124326_c0_seq6	14424	cluster2
comp139269_c0_seq22	14549	cluster2
comp126717_c0_seq9	14631	cluster2
comp133988_c0_seq11	14638	cluster2
comp111155_c0_seq1	14711	cluster2
comp98762_c0_seq2	14711	cluster2
comp143467_c0_seq19	14803	cluster2
comp143632_c0_seq19	15007	cluster2
comp136676_c0_seq1	15102	cluster2
comp32059_c0_seq1	15121	cluster2
comp153657_c0_seq1	15121	cluster2
comp144423_c0_seq2	15121	cluster2
comp141639_c0_seq20	15121	cluster2
comp122907_c0_seq47	15122	cluster2
comp128656_c0_seq8	15606	cluster2
comp141696_c0_seq1	15697	cluster2
comp47250_c0_seq1	15702	cluster2
comp114784_c0_seq2	15933	cluster2
comp114784_c0_seq1	15933	cluster2
comp144751_c0_seq13	15949	cluster2
comp130585_c0_seq10	15953	cluster2
comp119002_c0_seq3	15989	cluster2
comp144415_c0_seq102	16171	cluster2
comp139530_c1_seq8	16432	cluster2
comp143447_c0_seq23	16702	cluster2
comp121897_c0_seq15	16709	cluster2
comp121897_c0_seq2	16709	cluster2
comp112189_c0_seq1	16710	cluster2
comp148559_c0_seq53	16728	cluster2
comp135859_c0_seq15	17159	cluster2
comp141809_c0_seq2	17316	cluster2
comp117191_c0_seq3	17316	cluster2
comp141809_c0_seq9	17316	cluster2
comp133891_c0_seq3	17331	cluster2
comp114504_c0_seq4	17372	cluster2
comp134253_c1_seq1	17373	cluster2
comp130923_c0_seq25	17711	cluster2
comp124848_c0_seq5	17810	cluster2
comp100841_c0_seq1	17824	cluster2
comp118568_c0_seq1	17849	cluster2
comp149934_c1_seq4	17908	cluster2
comp112029_c1_seq3	18266	cluster2
comp140629_c1_seq9	18470	cluster2
comp124480_c1_seq12	18473	cluster2
comp127723_c0_seq7	18763	cluster2
comp120483_c0_seq4	18763	cluster2
comp139206_c1_seq12	18763	cluster2
comp147942_c0_seq11	18772	cluster2
comp147942_c0_seq9	18772	cluster2
comp119905_c0_seq1	18993	cluster2
comp131183_c1_seq1	19243	cluster2
comp121616_c0_seq2	19298	cluster2
comp150003_c2_seq1	19338	cluster2
comp117209_c0_seq1	19338	cluster2
comp122834_c0_seq2	19356	cluster2
comp145166_c0_seq26	19361	cluster2
comp127606_c0_seq48	19363	cluster2
comp141172_c0_seq2	19433	cluster2
comp142829_c0_seq2	19435	cluster2
comp88504_c0_seq1	19451	cluster2
comp128422_c0_seq12	19469	cluster2
comp146769_c0_seq18	19479	cluster2
comp146769_c0_seq8	19479	cluster2
comp140966_c0_seq2	19484	cluster2
comp140966_c2_seq1	19484	cluster2
comp131104_c0_seq2	19486	cluster2
comp114102_c0_seq1	19512	cluster2
comp131013_c1_seq21	19527	cluster2
comp145822_c2_seq5	20000	cluster2
comp126607_c0_seq1	20003	cluster2
comp129360_c0_seq2	20045	cluster2
comp131750_c2_seq34	20580	cluster2
comp115035_c0_seq2	20965	cluster2
comp140830_c0_seq6	21024	cluster2
comp147846_c0_seq19	21031	cluster2
comp128083_c2_seq5	21031	cluster2
comp132948_c0_seq19	21149	cluster2
comp137073_c0_seq3	21300	cluster2
comp142658_c1_seq3	21558	cluster2
comp125640_c0_seq3	21905	cluster2
comp145419_c0_seq1	21905	cluster2
comp138298_c0_seq16	21912	cluster2
comp118823_c0_seq1	21991	cluster2
comp146703_c0_seq16	22033	cluster2
comp134915_c0_seq25	22033	cluster2
comp146703_c0_seq1	22033	cluster2
comp30685_c0_seq1	22077	cluster2
comp141821_c1_seq12	22160	cluster2
comp91226_c0_seq1	22214	cluster2
comp140052_c1_seq3	22225	cluster2
comp123644_c0_seq1	22225	cluster2
comp148274_c2_seq2	22261	cluster2
comp133449_c0_seq11	22310	cluster2
comp124964_c0_seq1	23089	cluster2
comp112735_c0_seq1	23089	cluster2
comp123494_c0_seq12	23132	cluster2
comp142937_c0_seq1	23145	cluster2
comp127166_c0_seq1	23417	cluster2
comp130152_c0_seq12	23982	cluster2
comp128620_c0_seq2	24010	cluster2
comp133911_c1_seq5	24010	cluster2
comp138647_c0_seq19	24157	cluster2
comp123783_c0_seq13	24206	cluster2
comp129286_c1_seq14	24278	cluster2
comp153267_c0_seq1	24867	cluster2
comp145743_c0_seq18	26237	cluster2
comp139155_c0_seq6	26295	cluster2
comp93160_c0_seq1	26333	cluster2
comp116456_c0_seq1	26354	cluster2
comp131212_c1_seq3	26422	cluster2
comp87227_c0_seq1	26466	cluster2
comp137101_c0_seq1	26498	cluster2
comp137743_c0_seq41	26586	cluster2
comp120063_c0_seq1	26699	cluster2
comp131980_c1_seq2	27183	cluster2
comp38544_c0_seq1	27733	cluster2
comp107035_c0_seq7	28159	cluster2
comp145782_c0_seq24	28214	cluster2
comp126268_c0_seq4	29820	cluster2
comp130551_c0_seq1	29820	cluster2
comp146982_c0_seq6	29944	cluster2
comp135283_c0_seq7	30063	cluster2
comp126476_c0_seq5	30137	cluster2
comp136736_c0_seq2	30159	cluster2
comp85058_c0_seq1	30186	cluster2
comp139960_c0_seq12	30307	cluster2
comp118221_c0_seq1	30488	cluster2
comp120996_c0_seq9	30488	cluster2
comp133162_c1_seq13	30495	cluster2
comp142575_c0_seq2	30512	cluster2
comp119727_c0_seq4	30567	cluster2
comp146553_c0_seq21	30587	cluster2
comp121486_c0_seq1	30621	cluster2
comp137010_c1_seq12	30663	cluster2
comp139061_c0_seq3	30677	cluster2
comp128869_c0_seq8	30700	cluster2
comp121750_c0_seq4	30702	cluster2
comp147398_c0_seq4	30753	cluster2
comp65221_c0_seq1	30773	cluster2
comp126292_c0_seq4	30872	cluster2
comp84250_c0_seq2	30894	cluster2
comp150207_c0_seq13	30894	cluster2
comp102037_c0_seq3	30894	cluster2
comp143326_c0_seq6	30937	cluster2
comp117734_c0_seq1	30954	cluster2
comp116024_c0_seq6	30962	cluster2
comp111386_c0_seq1	30962	cluster2
comp133911_c0_seq3	30995	cluster2
comp128620_c0_seq3	30995	cluster2
comp109293_c0_seq2	31011	cluster2
comp144896_c0_seq4	31016	cluster2
comp135120_c0_seq1	31106	cluster2
comp130578_c0_seq4	31113	cluster2
comp112733_c0_seq5	31162	cluster2
comp111339_c0_seq1	31173	cluster2
comp143613_c1_seq27	31173	cluster2
comp134864_c0_seq30	31174	cluster2
comp149346_c0_seq3	31174	cluster2
comp129344_c1_seq15	31174	cluster2
comp137119_c0_seq6	31243	cluster2
comp143371_c0_seq7	31243	cluster2
comp128887_c0_seq7	31336	cluster2
comp121943_c0_seq7	31380	cluster2
comp65521_c0_seq3	31401	cluster2
comp125103_c2_seq1	31421	cluster2
comp121212_c0_seq4	31467	cluster2
comp49710_c0_seq2	31502	cluster2
comp138905_c1_seq1	31503	cluster2
comp113698_c0_seq6	31507	cluster2
comp131665_c0_seq3	31522	cluster2
comp139682_c0_seq1	31545	cluster2
comp133786_c0_seq5	31590	cluster2
comp128570_c2_seq7	31599	cluster2
comp126496_c1_seq14	31612	cluster2
comp114640_c0_seq3	31637	cluster2
comp84328_c0_seq2	31699	cluster2
comp52207_c1_seq1	31739	cluster2
comp142084_c0_seq2	31755	cluster2
comp133060_c0_seq10	31760	cluster2
comp128538_c2_seq1	31791	cluster2
comp136355_c1_seq1	31807	cluster2
comp127439_c0_seq15	31815	cluster2
comp108075_c0_seq1	31816	cluster2
comp137427_c1_seq29	31824	cluster2
comp112643_c0_seq4	31859	cluster2
comp110226_c0_seq1	32314	cluster2
comp53135_c0_seq1	32315	cluster2
comp150957_c0_seq1	33128	cluster2
comp138321_c0_seq1	33207	cluster2
comp128598_c0_seq4	33275	cluster2
comp138411_c1_seq4	33275	cluster2
comp128538_c2_seq2	36726	cluster2
comp146641_c0_seq2	36988	cluster2
comp137770_c0_seq8	36997	cluster2
comp121814_c0_seq2	37010	cluster2
comp108457_c0_seq3	37039	cluster2
comp134907_c0_seq30	37088	cluster2
comp113353_c0_seq2	40093	cluster2
comp143917_c0_seq5	40196	cluster2
comp118671_c0_seq1	40230	cluster2
comp132860_c0_seq17	40286	cluster2
comp127267_c0_seq1	40308	cluster2
comp35734_c0_seq1	40309	cluster2
comp126704_c1_seq15	40309	cluster2
comp122764_c0_seq2	43206	cluster2
comp126631_c0_seq2	43217	cluster2
comp134959_c0_seq8	45626	cluster2
comp125870_c0_seq1	48162	cluster2
comp133911_c1_seq7	48162	cluster2
comp120919_c0_seq3	48189	cluster2
comp153703_c0_seq1	48194	cluster2
comp121304_c0_seq1	48283	cluster2
comp141181_c0_seq7	48284	cluster2
comp130765_c0_seq16	48284	cluster2
comp150325_c0_seq12	48284	cluster2
comp71161_c0_seq1	48284	cluster2
comp123796_c1_seq1	48289	cluster2
comp125632_c0_seq2	48320	cluster2
comp129878_c1_seq1	48357	cluster2
comp42495_c0_seq1	48384	cluster2
comp130845_c5_seq1	48384	cluster2
comp27138_c0_seq1	48401	cluster2
comp141343_c0_seq17	48408	cluster2
comp112587_c0_seq1	48454	cluster2
comp133130_c0_seq1	48504	cluster2
comp123396_c0_seq3	48510	cluster2
comp141041_c0_seq12	48594	cluster2
comp117191_c0_seq5	48599	cluster2
comp113547_c0_seq1	48643	cluster2
comp137821_c0_seq105	48713	cluster2
comp139621_c1_seq14	48730	cluster2
comp140932_c1_seq4	48730	cluster2
comp140932_c2_seq1	48730	cluster2
comp136960_c1_seq16	48733	cluster2
comp123908_c0_seq3	48746	cluster2
comp135111_c0_seq1	48763	cluster2
comp124561_c0_seq1	49323	cluster2
comp127703_c1_seq3	49941	cluster2
comp114058_c0_seq7	50331	cluster2
comp133465_c0_seq2	50343	cluster2
comp150628_c0_seq1	50428	cluster2
comp132972_c1_seq10	50436	cluster2
comp125683_c0_seq3	50500	cluster2
comp112992_c1_seq3	50513	cluster2
comp142069_c2_seq5	50561	cluster2
comp133440_c0_seq8	50566	cluster2
comp109584_c0_seq1	50579	cluster2
comp144299_c0_seq1	50633	cluster2
comp133205_c0_seq1	50634	cluster2
comp139780_c2_seq23	50692	cluster2
comp124917_c0_seq3	50749	cluster2
comp132313_c0_seq14	50751	cluster2
comp117062_c0_seq6	50755	cluster2
comp119494_c0_seq1	50786	cluster2
comp147891_c2_seq15	50789	cluster2
comp101270_c0_seq2	50789	cluster2
comp125628_c0_seq5	50789	cluster2
comp125628_c0_seq11	50789	cluster2
comp138502_c0_seq5	50810	cluster2
comp137308_c0_seq5	50864	cluster2
comp122246_c1_seq1	53076	cluster2
comp132396_c1_seq4	13	cluster3
comp115319_c0_seq4	16	cluster3
comp135939_c0_seq25	19	cluster3
comp150213_c0_seq17	19	cluster3
comp107672_c0_seq1	41	cluster3
comp137664_c0_seq11	55	cluster3
comp104966_c0_seq1	55	cluster3
comp145020_c0_seq1	55	cluster3
comp119483_c1_seq3	61	cluster3
comp143593_c1_seq3	61	cluster3
comp130121_c0_seq4	61	cluster3
comp124233_c0_seq4	61	cluster3
comp119483_c0_seq1	61	cluster3
comp138925_c0_seq15	61	cluster3
comp112581_c0_seq1	86	cluster3
comp114638_c0_seq1	86	cluster3
comp122047_c1_seq2	86	cluster3
comp146662_c1_seq11	86	cluster3
comp118182_c0_seq7	101	cluster3
comp94959_c0_seq1	101	cluster3
comp31353_c0_seq1	104	cluster3
comp114321_c0_seq2	104	cluster3
comp149894_c0_seq1	128	cluster3
comp146089_c0_seq3	129	cluster3
comp115243_c0_seq1	144	cluster3
comp130260_c1_seq5	147	cluster3
comp124869_c0_seq2	150	cluster3
comp126357_c1_seq13	227	cluster3
comp88986_c1_seq1	251	cluster3
comp88986_c0_seq2	251	cluster3
comp141298_c2_seq1	257	cluster3
comp70660_c0_seq1	257	cluster3
comp146059_c0_seq17	269	cluster3
comp140899_c1_seq20	319	cluster3
comp71636_c0_seq2	367	cluster3
comp93608_c0_seq1	367	cluster3
comp135048_c0_seq19	367	cluster3
comp139400_c1_seq18	377	cluster3
comp120434_c0_seq6	410	cluster3
comp109317_c0_seq3	423	cluster3
comp123916_c1_seq1	441	cluster3
comp123607_c0_seq1	466	cluster3
comp109408_c0_seq5	517	cluster3
comp105684_c0_seq2	517	cluster3
comp100929_c0_seq4	564	cluster3
comp71907_c0_seq2	607	cluster3
comp141381_c1_seq3	638	cluster3
comp123117_c0_seq1	652	cluster3
comp143780_c4_seq1	652	cluster3
comp139032_c0_seq11	705	cluster3
comp131997_c0_seq39	771	cluster3
comp129338_c0_seq1	805	cluster3
comp135854_c0_seq2	864	cluster3
comp35700_c0_seq1	898	cluster3
comp90756_c0_seq1	898	cluster3
comp98689_c0_seq1	898	cluster3
comp132793_c0_seq2	898	cluster3
comp144202_c0_seq5	1035	cluster3
comp114518_c0_seq2	1052	cluster3
comp121783_c0_seq1	1144	cluster3
comp121783_c1_seq2	1144	cluster3
comp130985_c0_seq1	1189	cluster3
comp129715_c0_seq2	1234	cluster3
comp110347_c0_seq1	1266	cluster3
comp113823_c0_seq1	1266	cluster3
comp125488_c0_seq1	1277	cluster3
comp150350_c0_seq6	1278	cluster3
comp118981_c0_seq1	1328	cluster3
comp136156_c2_seq4	1333	cluster3
comp91575_c0_seq1	1428	cluster3
comp122175_c0_seq2	1449	cluster3
comp120746_c0_seq3	1449	cluster3
comp132905_c0_seq2	1449	cluster3
comp121815_c0_seq5	1489	cluster3
comp128342_c1_seq13	1567	cluster3
comp126957_c3_seq1	1577	cluster3
comp126957_c0_seq17	1577	cluster3
comp126957_c1_seq1	1577	cluster3
comp121379_c0_seq1	1592	cluster3
comp120131_c0_seq1	1631	cluster3
comp124592_c0_seq1	1805	cluster3
comp79245_c1_seq1	1805	cluster3
comp52485_c0_seq1	1915	cluster3
comp129101_c0_seq2	1915	cluster3
comp126962_c0_seq2	1915	cluster3
comp121195_c0_seq17	1915	cluster3
comp115140_c0_seq4	1972	cluster3
comp30137_c0_seq1	2154	cluster3
comp111956_c0_seq2	2244	cluster3
comp122205_c0_seq2	2255	cluster3
comp131557_c0_seq1	2268	cluster3
comp132983_c0_seq10	2380	cluster3
comp120294_c0_seq4	2380	cluster3
comp107075_c0_seq2	2380	cluster3
comp69809_c0_seq1	2467	cluster3
comp130874_c2_seq2	2467	cluster3
comp130874_c1_seq1	2467	cluster3
comp143992_c0_seq2	2521	cluster3
comp141166_c1_seq9	2591	cluster3
comp121069_c0_seq1	2591	cluster3
comp128017_c0_seq12	2592	cluster3
comp88687_c0_seq2	2714	cluster3
comp143575_c0_seq1	2884	cluster3
comp114733_c0_seq4	2939	cluster3
comp28035_c0_seq1	2962	cluster3
comp136258_c0_seq3	3110	cluster3
comp138712_c1_seq10	3175	cluster3
comp116578_c1_seq1	3184	cluster3
comp116578_c0_seq1	3184	cluster3
comp146962_c0_seq1	3266	cluster3
comp110006_c0_seq1	3376	cluster3
comp138740_c0_seq21	3378	cluster3
comp125104_c0_seq2	3387	cluster3
comp132422_c0_seq4	3387	cluster3
comp116613_c0_seq1	3401	cluster3
comp116613_c1_seq1	3401	cluster3
comp97305_c0_seq1	3401	cluster3
comp136728_c0_seq7	3560	cluster3
comp148976_c0_seq11	3614	cluster3
comp107164_c1_seq2	3640	cluster3
comp114137_c0_seq1	3640	cluster3
comp116964_c0_seq4	3998	cluster3
comp146173_c0_seq2	4213	cluster3
comp132945_c1_seq4	4215	cluster3
comp136751_c0_seq32	4227	cluster3
comp142234_c0_seq8	4287	cluster3
comp146483_c1_seq11	4312	cluster3
comp47733_c0_seq2	4522	cluster3
comp134976_c1_seq4	4559	cluster3
comp127930_c1_seq1	4637	cluster3
comp129961_c0_seq1	4637	cluster3
comp127930_c0_seq4	4637	cluster3
comp101927_c0_seq1	4642	cluster3
comp139840_c0_seq3	4886	cluster3
comp141787_c1_seq18	5163	cluster3
comp129406_c0_seq3	5163	cluster3
comp111716_c0_seq2	5229	cluster3
comp114106_c0_seq1	5362	cluster3
comp113845_c0_seq2	5427	cluster3
comp139823_c1_seq45	5461	cluster3
comp139823_c1_seq17	5461	cluster3
comp144498_c0_seq5	5461	cluster3
comp146322_c0_seq5	5500	cluster3
comp137471_c1_seq27	5501	cluster3
comp114651_c0_seq4	5508	cluster3
comp147977_c0_seq2	5535	cluster3
comp147977_c0_seq1	5535	cluster3
comp142837_c0_seq2	5606	cluster3
comp106321_c1_seq1	5702	cluster3
comp121521_c0_seq1	5713	cluster3
comp110180_c0_seq2	5767	cluster3
comp148266_c1_seq2	6062	cluster3
comp135607_c0_seq176	6076	cluster3
comp141860_c0_seq18	6136	cluster3
comp78460_c0_seq1	6189	cluster3
comp96333_c0_seq1	6189	cluster3
comp129017_c0_seq1	6193	cluster3
comp107260_c0_seq2	6374	cluster3
comp141037_c2_seq12	6612	cluster3
comp146222_c0_seq4	6612	cluster3
comp133269_c1_seq1	6692	cluster3
comp135061_c0_seq12	6806	cluster3
comp117665_c0_seq1	7003	cluster3
comp131382_c0_seq11	7217	cluster3
comp95985_c0_seq1	7636	cluster3
comp138710_c4_seq1	7696	cluster3
comp138710_c2_seq2	7696	cluster3
comp142017_c0_seq1	7696	cluster3
comp142754_c0_seq3	7996	cluster3
comp139007_c0_seq11	8377	cluster3
comp115487_c0_seq1	8411	cluster3
comp121747_c1_seq3	8453	cluster3
comp138685_c1_seq1	8604	cluster3
comp128505_c0_seq10	8620	cluster3
comp128034_c0_seq12	8801	cluster3
comp135878_c0_seq5	8932	cluster3
comp133331_c0_seq2	9018	cluster3
comp128532_c1_seq3	9157	cluster3
comp133160_c0_seq1	9457	cluster3
comp137264_c0_seq13	9685	cluster3
comp112734_c0_seq1	9685	cluster3
comp143901_c1_seq2	9826	cluster3
comp134026_c0_seq16	9826	cluster3
comp128847_c0_seq4	10008	cluster3
comp116972_c0_seq2	10043	cluster3
comp130963_c0_seq4	10141	cluster3
comp150229_c0_seq6	10164	cluster3
comp136053_c0_seq3	10475	cluster3
comp127107_c0_seq3	10565	cluster3
comp111983_c0_seq2	10567	cluster3
comp137852_c0_seq1	10731	cluster3
comp134709_c2_seq1	10759	cluster3
comp100289_c0_seq1	10882	cluster3
comp136819_c0_seq16	11149	cluster3
comp131801_c0_seq8	11278	cluster3
comp125415_c1_seq16	11411	cluster3
comp121924_c0_seq3	11515	cluster3
comp148186_c0_seq10	11569	cluster3
comp97938_c0_seq1	11782	cluster3
comp97714_c0_seq1	11782	cluster3
comp126019_c0_seq1	12077	cluster3
comp113897_c0_seq1	12103	cluster3
comp132215_c0_seq18	12292	cluster3
comp138551_c0_seq4	12639	cluster3
comp127184_c0_seq1	12682	cluster3
comp136847_c0_seq1	12836	cluster3
comp138273_c0_seq8	12836	cluster3
comp47747_c0_seq1	12840	cluster3
comp126221_c0_seq1	12840	cluster3
comp118283_c0_seq1	12840	cluster3
comp122318_c0_seq3	13171	cluster3
comp134419_c2_seq4	13473	cluster3
comp130591_c0_seq23	13510	cluster3
comp139120_c0_seq20	14109	cluster3
comp136250_c0_seq12	14227	cluster3
comp135133_c1_seq2	14410	cluster3
comp135133_c0_seq1	14410	cluster3
comp99925_c0_seq4	14508	cluster3
comp94184_c0_seq1	14508	cluster3
comp161474_c0_seq1	14544	cluster3
comp149793_c0_seq6	14544	cluster3
comp118850_c0_seq1	14639	cluster3
comp32899_c0_seq1	14639	cluster3
comp125952_c0_seq1	14640	cluster3
comp132178_c0_seq1	14789	cluster3
comp94561_c0_seq1	14789	cluster3
comp110454_c0_seq2	14789	cluster3
comp75404_c0_seq2	14820	cluster3
comp137881_c0_seq33	15114	cluster3
comp28316_c1_seq1	15120	cluster3
comp125905_c1_seq36	15120	cluster3
comp88068_c0_seq1	15121	cluster3
comp30708_c0_seq1	15230	cluster3
comp138685_c1_seq2	15346	cluster3
comp155978_c0_seq1	15695	cluster3
comp19516_c0_seq1	15704	cluster3
comp119816_c0_seq2	16006	cluster3
comp137222_c0_seq1	16340	cluster3
comp108308_c0_seq2	16417	cluster3
comp120389_c0_seq14	16427	cluster3
comp146420_c0_seq6	16435	cluster3
comp126029_c0_seq5	16442	cluster3
comp126029_c0_seq10	16442	cluster3
comp126029_c0_seq1	16442	cluster3
comp128121_c0_seq1	16557	cluster3
comp141634_c1_seq7	16775	cluster3
comp129158_c0_seq1	16877	cluster3
comp129158_c0_seq2	16877	cluster3
comp118513_c0_seq1	17014	cluster3
comp139623_c0_seq8	17334	cluster3
comp139623_c0_seq1	17334	cluster3
comp137135_c0_seq2	17344	cluster3
comp128716_c0_seq1	17361	cluster3
comp116438_c0_seq1	17361	cluster3
comp136525_c0_seq2	17383	cluster3
comp142568_c0_seq15	17736	cluster3
comp27152_c0_seq1	17758	cluster3
comp118587_c1_seq1	17927	cluster3
comp126940_c0_seq2	17940	cluster3
comp122667_c0_seq5	18234	cluster3
comp121166_c0_seq4	18523	cluster3
comp121865_c1_seq3	18747	cluster3
comp94745_c0_seq4	18747	cluster3
comp100405_c0_seq1	19280	cluster3
comp122458_c0_seq2	19326	cluster3
comp124933_c0_seq2	19539	cluster3
comp115985_c0_seq7	19936	cluster3
comp71905_c0_seq2	20007	cluster3
comp104359_c0_seq2	20515	cluster3
comp38825_c0_seq1	20599	cluster3
comp129543_c0_seq3	20599	cluster3
comp119084_c0_seq3	20963	cluster3
comp30405_c0_seq1	20964	cluster3
comp116590_c0_seq5	21032	cluster3
comp134481_c0_seq9	21035	cluster3
comp123248_c0_seq5	21825	cluster3
comp120481_c0_seq7	21991	cluster3
comp116657_c0_seq1	22060	cluster3
comp114510_c0_seq1	22104	cluster3
comp126033_c0_seq4	22226	cluster3
comp135027_c0_seq7	23100	cluster3
comp95784_c0_seq1	23100	cluster3
comp129730_c0_seq1	23103	cluster3
comp108545_c1_seq1	23151	cluster3
comp111668_c0_seq3	23163	cluster3
comp108199_c0_seq1	23186	cluster3
comp128154_c0_seq8	24018	cluster3
comp145420_c1_seq3	24061	cluster3
comp131330_c0_seq2	24124	cluster3
comp114221_c0_seq1	24164	cluster3
comp89844_c0_seq1	24164	cluster3
comp123153_c0_seq5	24189	cluster3
comp145759_c0_seq16	24232	cluster3
comp113162_c0_seq1	24898	cluster3
comp39340_c0_seq1	24898	cluster3
comp135015_c0_seq5	24914	cluster3
comp114571_c0_seq1	26244	cluster3
comp135858_c0_seq4	26331	cluster3
comp133990_c0_seq1	28231	cluster3
comp122551_c0_seq2	28260	cluster3
comp30715_c0_seq1	28270	cluster3
comp27019_c0_seq1	28278	cluster3
comp130501_c0_seq7	30092	cluster3
comp130300_c2_seq2	30137	cluster3
comp129413_c0_seq4	30441	cluster3
comp130386_c0_seq2	30444	cluster3
comp133093_c0_seq15	30455	cluster3
comp143559_c1_seq2	30462	cluster3
comp92116_c0_seq1	30472	cluster3
comp120552_c0_seq3	30512	cluster3
comp143114_c0_seq4	30512	cluster3
comp119993_c0_seq2	30522	cluster3
comp123278_c0_seq2	30555	cluster3
comp144426_c0_seq1	30563	cluster3
comp123248_c0_seq4	30589	cluster3
comp66316_c0_seq1	30605	cluster3
comp99433_c1_seq1	30663	cluster3
comp128922_c1_seq15	30773	cluster3
comp145362_c0_seq18	30838	cluster3
comp129642_c0_seq4	30898	cluster3
comp143497_c1_seq4	30935	cluster3
comp123490_c2_seq1	30967	cluster3
comp124361_c1_seq3	30967	cluster3
comp150474_c2_seq3	31045	cluster3
comp118875_c1_seq1	31114	cluster3
comp118875_c0_seq2	31114	cluster3
comp143397_c2_seq3	31147	cluster3
comp120404_c0_seq2	31183	cluster3
comp145177_c0_seq2	31213	cluster3
comp112213_c0_seq2	31261	cluster3
comp140963_c0_seq4	31284	cluster3
comp130591_c0_seq3	31310	cluster3
comp133853_c0_seq11	31310	cluster3
comp52872_c0_seq2	31311	cluster3
comp118326_c0_seq1	31311	cluster3
comp122147_c0_seq1	31311	cluster3
comp76775_c0_seq1	31319	cluster3
comp132205_c0_seq14	31393	cluster3
comp122780_c0_seq2	31414	cluster3
comp145437_c0_seq5	31443	cluster3
comp128049_c0_seq12	31454	cluster3
comp137519_c0_seq3	31520	cluster3
comp131102_c0_seq4	31556	cluster3
comp133173_c0_seq2	31657	cluster3
comp81273_c0_seq1	31659	cluster3
comp122408_c0_seq1	31676	cluster3
comp128479_c0_seq1	31689	cluster3
comp113817_c0_seq3	31689	cluster3
comp120655_c0_seq1	31752	cluster3
comp141021_c0_seq1	31839	cluster3
comp137069_c3_seq5	31839	cluster3
comp120500_c0_seq1	31839	cluster3
comp112931_c0_seq1	31847	cluster3
comp122612_c0_seq3	31847	cluster3
comp102019_c0_seq1	33128	cluster3
comp130783_c0_seq3	33211	cluster3
comp124869_c0_seq1	35669	cluster3
comp46528_c0_seq1	35984	cluster3
comp126299_c0_seq1	35984	cluster3
comp83432_c0_seq1	36763	cluster3
comp109861_c0_seq1	36763	cluster3
comp137135_c0_seq4	37049	cluster3
comp114560_c0_seq1	37193	cluster3
comp137453_c0_seq41	38221	cluster3
comp130624_c1_seq32	40180	cluster3
comp153600_c0_seq1	41527	cluster3
comp141927_c0_seq20	43167	cluster3
comp106785_c2_seq1	43256	cluster3
comp127552_c0_seq8	44071	cluster3
comp136279_c0_seq25	45724	cluster3
comp115642_c0_seq1	46474	cluster3
comp142622_c0_seq13	48146	cluster3
comp139592_c0_seq2	48290	cluster3
comp127431_c1_seq8	48318	cluster3
comp131059_c0_seq4	48318	cluster3
comp122591_c0_seq9	48403	cluster3
comp34876_c0_seq1	48403	cluster3
comp145856_c1_seq4	48501	cluster3
comp147896_c0_seq1	48520	cluster3
comp107758_c0_seq1	48522	cluster3
comp92590_c0_seq1	48594	cluster3
comp105317_c0_seq2	48671	cluster3
comp96606_c0_seq1	48693	cluster3
comp132885_c2_seq5	48734	cluster3
comp99074_c0_seq1	49005	cluster3
comp118567_c0_seq1	49306	cluster3
comp125954_c1_seq11	50402	cluster3
comp136523_c2_seq7	50467	cluster3
comp123060_c0_seq11	50481	cluster3
comp144678_c0_seq3	50604	cluster3
comp124006_c0_seq1	50754	cluster3
comp101988_c0_seq1	50803	cluster3
comp101988_c2_seq1	50803	cluster3
comp101988_c1_seq1	50803	cluster3
comp158285_c0_seq1	50874	cluster3
comp117986_c0_seq1	52530	cluster3
comp137349_c1_seq3	53076	cluster3
comp136527_c0_seq5	18	cluster4
comp121053_c1_seq2	30	cluster4
comp92861_c0_seq1	43	cluster4
comp142102_c0_seq1	55	cluster4
comp139188_c0_seq2	72	cluster4
comp142887_c0_seq4	98	cluster4
comp130807_c0_seq2	101	cluster4
comp130988_c0_seq29	164	cluster4
comp132343_c0_seq7	203	cluster4
comp66192_c0_seq1	246	cluster4
comp134433_c0_seq1	283	cluster4
comp99959_c0_seq2	342	cluster4
comp121516_c0_seq2	400	cluster4
comp120872_c1_seq1	461	cluster4
comp107647_c0_seq1	481	cluster4
comp97678_c0_seq3	682	cluster4
comp111429_c0_seq1	858	cluster4
comp68122_c0_seq2	903	cluster4
comp142830_c0_seq6	936	cluster4
comp126513_c1_seq20	942	cluster4
comp133694_c0_seq6	973	cluster4
comp142392_c0_seq6	998	cluster4
comp137835_c0_seq9	1041	cluster4
comp137835_c0_seq2	1041	cluster4
comp138000_c0_seq1	1074	cluster4
comp134822_c0_seq1	1074	cluster4
comp140268_c0_seq2	1179	cluster4
comp88766_c0_seq1	1259	cluster4
comp146088_c0_seq2	1366	cluster4
comp121754_c0_seq7	1411	cluster4
comp149055_c0_seq41	1523	cluster4
comp140436_c1_seq4	1529	cluster4
comp104619_c0_seq3	1906	cluster4
comp132532_c0_seq13	1965	cluster4
comp133453_c0_seq39	2135	cluster4
comp133705_c0_seq10	2350	cluster4
comp125109_c0_seq20	2505	cluster4
comp143588_c0_seq1	2528	cluster4
comp139439_c0_seq3	2537	cluster4
comp136683_c1_seq18	2546	cluster4
comp136191_c0_seq41	2588	cluster4
comp124275_c0_seq11	2604	cluster4
comp129455_c0_seq9	2737	cluster4
comp127081_c0_seq11	2959	cluster4
comp135436_c0_seq1	3062	cluster4
comp131887_c0_seq12	3269	cluster4
comp132535_c0_seq19	3330	cluster4
comp45483_c0_seq2	3380	cluster4
comp126817_c1_seq6	3774	cluster4
comp102844_c0_seq1	3791	cluster4
comp126583_c0_seq1	3864	cluster4
comp126660_c0_seq29	3919	cluster4
comp114011_c0_seq3	3929	cluster4
comp141350_c0_seq4	3946	cluster4
comp129078_c0_seq9	3979	cluster4
comp126921_c0_seq1	4668	cluster4
comp119144_c0_seq2	4732	cluster4
comp130686_c0_seq15	4830	cluster4
comp112232_c1_seq5	5640	cluster4
comp128441_c2_seq1	5707	cluster4
comp123513_c0_seq2	6510	cluster4
comp103391_c0_seq2	7569	cluster4
comp141542_c0_seq1	7806	cluster4
comp121556_c0_seq3	7951	cluster4
comp105907_c0_seq1	7995	cluster4
comp131030_c0_seq1	8178	cluster4
comp147483_c2_seq28	8474	cluster4
comp146043_c2_seq22	8872	cluster4
comp133423_c0_seq6	9105	cluster4
comp149660_c0_seq16	9443	cluster4
comp142043_c1_seq20	9476	cluster4
comp126513_c1_seq1	9922	cluster4
comp150754_c0_seq1	9981	cluster4
comp118899_c0_seq3	10276	cluster4
comp94450_c0_seq1	10299	cluster4
comp125787_c0_seq4	10758	cluster4
comp121417_c0_seq1	10794	cluster4
comp117919_c0_seq6	10983	cluster4
comp132196_c0_seq4	11013	cluster4
comp100495_c0_seq1	11783	cluster4
comp118993_c1_seq1	11935	cluster4
comp127863_c0_seq2	12147	cluster4
comp128767_c0_seq1	12693	cluster4
comp134554_c0_seq3	12693	cluster4
comp121196_c0_seq20	13171	cluster4
comp101356_c0_seq1	13173	cluster4
comp142082_c0_seq15	13510	cluster4
comp135377_c0_seq1	13846	cluster4
comp134941_c1_seq51	13858	cluster4
comp143402_c1_seq2	14031	cluster4
comp121245_c0_seq1	14426	cluster4
comp84652_c0_seq2	14665	cluster4
comp134896_c0_seq2	14747	cluster4
comp130549_c1_seq15	14793	cluster4
comp135580_c1_seq18	15853	cluster4
comp134108_c0_seq7	15853	cluster4
comp133753_c0_seq7	16668	cluster4
comp126566_c0_seq9	16668	cluster4
comp28136_c0_seq2	16719	cluster4
comp102308_c0_seq1	17912	cluster4
comp128482_c0_seq5	18554	cluster4
comp131139_c0_seq9	18817	cluster4
comp142662_c0_seq18	19271	cluster4
comp136059_c0_seq9	19305	cluster4
comp113297_c0_seq2	19451	cluster4
comp88504_c1_seq1	19451	cluster4
comp127743_c1_seq2	19456	cluster4
comp120016_c1_seq14	20987	cluster4
comp149557_c0_seq1	20987	cluster4
comp132485_c0_seq10	21931	cluster4
comp132485_c0_seq6	21931	cluster4
comp124044_c0_seq1	23108	cluster4
comp62369_c0_seq1	23108	cluster4
comp121940_c0_seq8	23123	cluster4
comp125096_c0_seq1	23124	cluster4
comp149653_c1_seq6	23856	cluster4
comp135707_c0_seq1	23999	cluster4
comp145298_c0_seq2	24013	cluster4
comp99458_c0_seq1	24847	cluster4
comp125723_c0_seq32	28276	cluster4
comp115787_c0_seq8	29869	cluster4
comp123828_c1_seq1	29988	cluster4
comp136970_c0_seq1	30423	cluster4
comp133327_c2_seq1	30454	cluster4
comp118096_c0_seq8	30730	cluster4
comp135292_c1_seq1	30751	cluster4
comp133778_c0_seq5	30752	cluster4
comp116338_c0_seq1	30891	cluster4
comp95825_c0_seq4	30907	cluster4
comp102431_c0_seq1	31044	cluster4
comp115943_c0_seq10	31109	cluster4
comp114197_c0_seq1	31295	cluster4
comp131079_c1_seq1	31299	cluster4
comp73812_c1_seq1	31315	cluster4
comp30356_c0_seq1	31315	cluster4
comp135941_c0_seq11	31342	cluster4
comp35455_c0_seq1	31370	cluster4
comp135817_c0_seq10	31539	cluster4
comp126937_c0_seq5	31567	cluster4
comp139610_c0_seq4	31577	cluster4
comp91074_c0_seq2	31739	cluster4
comp127786_c2_seq6	31739	cluster4
comp147903_c0_seq12	32274	cluster4
comp149599_c0_seq4	32427	cluster4
comp134567_c2_seq19	33099	cluster4
comp137721_c0_seq6	36988	cluster4
comp122231_c1_seq10	37130	cluster4
comp152214_c0_seq1	44836	cluster4
comp80791_c0_seq1	45721	cluster4
comp134154_c0_seq35	46058	cluster4
comp39023_c0_seq2	48194	cluster4
comp112809_c0_seq7	48246	cluster4
comp93848_c1_seq1	48253	cluster4
comp130377_c2_seq13	48273	cluster4
comp121960_c0_seq7	48419	cluster4
comp108208_c0_seq1	48602	cluster4
comp110435_c0_seq1	48764	cluster4
comp137169_c0_seq12	48764	cluster4
comp118619_c0_seq2	50340	cluster4
comp108658_c0_seq1	50495	cluster4
comp34576_c0_seq1	50495	cluster4
comp132825_c3_seq3	50542	cluster4
comp136365_c0_seq3	50690	cluster4
comp142619_c0_seq33	50820	cluster4
comp139220_c0_seq9	2	cluster5
comp127577_c0_seq1	16	cluster5
comp148966_c0_seq1	16	cluster5
comp116051_c0_seq10	22	cluster5
comp145134_c0_seq13	72	cluster5
comp130824_c0_seq2	90	cluster5
comp135916_c0_seq1	90	cluster5
comp99657_c0_seq1	106	cluster5
comp148469_c0_seq2	106	cluster5
comp149116_c0_seq1	214	cluster5
comp120690_c0_seq1	214	cluster5
comp62431_c0_seq1	250	cluster5
comp158108_c0_seq1	322	cluster5
comp146839_c0_seq77	322	cluster5
comp118000_c0_seq1	326	cluster5
comp122630_c0_seq30	452	cluster5
comp117812_c0_seq1	452	cluster5
comp102823_c1_seq1	508	cluster5
comp149393_c0_seq1	597	cluster5
comp130038_c0_seq6	659	cluster5
comp141171_c0_seq3	659	cluster5
comp146714_c0_seq4	683	cluster5
comp136298_c1_seq26	858	cluster5
comp96861_c0_seq2	916	cluster5
comp91140_c0_seq1	1259	cluster5
comp104245_c1_seq2	1332	cluster5
comp133816_c0_seq3	1650	cluster5
comp146802_c0_seq9	1650	cluster5
comp146802_c0_seq5	1650	cluster5
comp125247_c0_seq1	1650	cluster5
comp136630_c0_seq4	1654	cluster5
comp91405_c0_seq1	1714	cluster5
comp145630_c0_seq1	1774	cluster5
comp146029_c0_seq7	1806	cluster5
comp79635_c0_seq1	1806	cluster5
comp123831_c0_seq1	1858	cluster5
comp139893_c0_seq1	2350	cluster5
comp94864_c0_seq1	2350	cluster5
comp142805_c0_seq1	2448	cluster5
comp147067_c1_seq1	2617	cluster5
comp147067_c0_seq6	2617	cluster5
comp147219_c0_seq2	2755	cluster5
comp149934_c1_seq9	2886	cluster5
comp104216_c0_seq1	3296	cluster5
comp142551_c0_seq22	3370	cluster5
comp132998_c0_seq1	3724	cluster5
comp137212_c1_seq1	3935	cluster5
comp117054_c0_seq2	4200	cluster5
comp99244_c0_seq1	4640	cluster5
comp148536_c0_seq2	4737	cluster5
comp137381_c0_seq9	4737	cluster5
comp138537_c3_seq2	4737	cluster5
comp137831_c0_seq11	4923	cluster5
comp130263_c0_seq15	5449	cluster5
comp128441_c1_seq4	5707	cluster5
comp123046_c0_seq6	5707	cluster5
comp147358_c0_seq12	5899	cluster5
comp120297_c0_seq5	6274	cluster5
comp149768_c0_seq4	6912	cluster5
comp138235_c0_seq1	7601	cluster5
comp42928_c0_seq1	7683	cluster5
comp146022_c0_seq24	7862	cluster5
comp112328_c0_seq1	8610	cluster5
comp146043_c2_seq9	8872	cluster5
comp116051_c1_seq3	9183	cluster5
comp116051_c0_seq101	9183	cluster5
comp137364_c2_seq26	9627	cluster5
comp139182_c2_seq2	9823	cluster5
comp119000_c0_seq1	9955	cluster5
comp97493_c0_seq1	10121	cluster5
comp101974_c0_seq1	10144	cluster5
comp131428_c0_seq11	10256	cluster5
comp107449_c0_seq2	10481	cluster5
comp126496_c1_seq12	10633	cluster5
comp100717_c0_seq2	11668	cluster5
comp134007_c1_seq16	12674	cluster5
comp99992_c0_seq2	12837	cluster5
comp97745_c0_seq1	12837	cluster5
comp91084_c0_seq1	12837	cluster5
comp97474_c0_seq1	12962	cluster5
comp138327_c0_seq4	13173	cluster5
comp138495_c0_seq5	13521	cluster5
comp142067_c1_seq1	13521	cluster5
comp136419_c1_seq24	13806	cluster5
comp140496_c0_seq2	14805	cluster5
comp126143_c0_seq6	15007	cluster5
comp92679_c0_seq2	15244	cluster5
comp142974_c0_seq2	15262	cluster5
comp84868_c0_seq1	16001	cluster5
comp123494_c0_seq19	16001	cluster5
comp154984_c0_seq1	16011	cluster5
comp117981_c0_seq2	18042	cluster5
comp118698_c0_seq4	19295	cluster5
comp129600_c0_seq4	20988	cluster5
comp117921_c0_seq3	20988	cluster5
comp131280_c0_seq1	21024	cluster5
comp91909_c0_seq2	21553	cluster5
comp133554_c1_seq1	21931	cluster5
comp125181_c0_seq145	24023	cluster5
comp137028_c1_seq16	24235	cluster5
comp132920_c0_seq21	26408	cluster5
comp123831_c1_seq3	29814	cluster5
comp133191_c1_seq6	30586	cluster5
comp140866_c2_seq14	30805	cluster5
comp121176_c0_seq4	30805	cluster5
comp125312_c0_seq6	31301	cluster5
comp99165_c0_seq2	31395	cluster5
comp102231_c1_seq1	31641	cluster5
comp102231_c0_seq1	31641	cluster5
comp131640_c0_seq70	36583	cluster5
comp146802_c1_seq1	37511	cluster5
comp102606_c0_seq1	43189	cluster5
comp131943_c0_seq2	48647	cluster5
comp104628_c0_seq2	48751	cluster5
comp136419_c1_seq20	50068	cluster5
comp125904_c1_seq5	50420	cluster5
comp33667_c0_seq2	50420	cluster5
comp74658_c0_seq2	50665	cluster5
comp90974_c0_seq1	50825	cluster5
comp127878_c0_seq1	14	cluster6
comp137740_c2_seq1	20	cluster6
comp44685_c0_seq1	26	cluster6
comp135470_c0_seq13	55	cluster6
comp65979_c0_seq1	72	cluster6
comp153484_c0_seq1	80	cluster6
comp112803_c0_seq1	84	cluster6
comp110009_c0_seq4	104	cluster6
comp160678_c0_seq1	123	cluster6
comp120554_c0_seq2	135	cluster6
comp122595_c0_seq1	157	cluster6
comp72135_c0_seq1	197	cluster6
comp132324_c0_seq3	316	cluster6
comp128987_c0_seq11	337	cluster6
comp77726_c0_seq1	341	cluster6
comp108527_c0_seq1	354	cluster6
comp30425_c0_seq2	630	cluster6
comp131418_c2_seq1	685	cluster6
comp144721_c0_seq11	685	cluster6
comp106651_c0_seq2	748	cluster6
comp140292_c0_seq2	780	cluster6
comp100043_c0_seq1	1020	cluster6
comp144245_c0_seq21	1333	cluster6
comp121252_c2_seq4	1430	cluster6
comp105997_c0_seq1	1649	cluster6
comp133914_c1_seq1	1705	cluster6
comp134137_c0_seq13	1826	cluster6
comp126382_c1_seq3	1946	cluster6
comp143632_c0_seq3	2244	cluster6
comp109397_c0_seq8	2287	cluster6
comp123493_c0_seq1	2987	cluster6
comp111207_c0_seq1	3210	cluster6
comp131977_c0_seq1	3292	cluster6
comp138876_c0_seq12	3591	cluster6
comp115042_c0_seq2	3890	cluster6
comp145407_c0_seq17	4421	cluster6
comp144470_c0_seq14	4515	cluster6
comp131895_c0_seq4	4525	cluster6
comp132527_c0_seq1	4525	cluster6
comp103583_c1_seq1	4571	cluster6
comp103583_c0_seq1	4571	cluster6
comp87056_c0_seq2	5438	cluster6
comp131567_c0_seq43	5590	cluster6
comp75536_c0_seq2	5958	cluster6
comp148041_c0_seq14	6130	cluster6
comp122282_c0_seq2	6312	cluster6
comp120758_c0_seq2	6445	cluster6
comp142865_c2_seq1	6678	cluster6
comp123615_c0_seq68	7217	cluster6
comp147601_c0_seq7	7543	cluster6
comp122486_c0_seq3	7819	cluster6
comp115246_c1_seq1	8826	cluster6
comp138981_c0_seq26	9693	cluster6
comp133071_c1_seq1	10082	cluster6
comp113171_c0_seq2	10475	cluster6
comp138876_c0_seq16	10485	cluster6
comp119589_c0_seq16	10513	cluster6
comp122211_c0_seq15	10689	cluster6
comp135898_c0_seq6	10731	cluster6
comp102593_c0_seq2	10965	cluster6
comp107486_c0_seq1	11420	cluster6
comp125576_c3_seq2	12343	cluster6
comp94780_c0_seq1	12535	cluster6
comp141185_c0_seq23	14179	cluster6
comp104574_c0_seq1	14355	cluster6
comp121502_c0_seq1	14543	cluster6
comp133560_c0_seq25	14565	cluster6
comp138618_c0_seq6	14645	cluster6
comp128577_c0_seq6	14669	cluster6
comp140077_c1_seq3	15013	cluster6
comp148041_c0_seq23	15033	cluster6
comp124565_c0_seq1	15319	cluster6
comp118172_c0_seq1	15762	cluster6
comp131848_c0_seq2	16757	cluster6
comp139068_c0_seq1	17880	cluster6
comp138053_c0_seq6	19341	cluster6
comp128567_c0_seq7	19411	cluster6
comp116785_c0_seq2	20274	cluster6
comp61748_c0_seq1	20466	cluster6
comp134380_c0_seq11	21030	cluster6
comp91160_c0_seq2	22010	cluster6
comp142798_c0_seq6	22228	cluster6
comp131770_c0_seq4	23189	cluster6
comp111266_c0_seq7	24151	cluster6
comp135064_c1_seq27	24216	cluster6
comp157079_c0_seq1	24223	cluster6
comp153407_c0_seq1	26214	cluster6
comp138233_c0_seq1	26491	cluster6
comp67057_c0_seq1	26545	cluster6
comp116015_c0_seq2	28272	cluster6
comp124668_c1_seq6	28274	cluster6
comp123922_c0_seq4	29239	cluster6
comp138645_c0_seq13	29946	cluster6
comp118446_c0_seq12	30293	cluster6
comp132093_c0_seq8	30423	cluster6
comp139691_c0_seq3	30724	cluster6
comp143629_c0_seq10	31011	cluster6
comp147843_c1_seq6	31025	cluster6
comp137629_c0_seq13	31461	cluster6
comp127909_c0_seq1	31611	cluster6
comp136687_c1_seq41	31673	cluster6
comp99433_c2_seq7	32161	cluster6
comp127136_c0_seq1	32821	cluster6
comp106950_c0_seq1	36788	cluster6
comp110319_c0_seq1	48292	cluster6
comp128264_c0_seq7	48318	cluster6
comp133767_c0_seq11	48341	cluster6
comp155119_c0_seq1	48530	cluster6
comp113095_c0_seq5	49263	cluster6
comp141593_c0_seq2	50434	cluster6
comp83259_c0_seq3	50477	cluster6
comp114311_c0_seq1	50573	cluster6
comp123370_c0_seq11	50725	cluster6
comp144047_c0_seq25	50838	cluster6
comp131630_c0_seq1	50996	cluster6
comp120227_c0_seq2	52057	cluster6
comp123413_c0_seq1	19	cluster7
comp149861_c0_seq3	23	cluster7
comp145219_c1_seq1	41	cluster7
comp142261_c0_seq1	41	cluster7
comp142767_c0_seq1	58	cluster7
comp130145_c1_seq2	73	cluster7
comp136157_c0_seq2	447	cluster7
comp148164_c0_seq4	447	cluster7
comp142946_c0_seq3	658	cluster7
comp114434_c0_seq1	716	cluster7
comp139801_c0_seq33	1056	cluster7
comp118495_c0_seq2	1189	cluster7
comp148661_c0_seq3	1189	cluster7
comp114277_c0_seq3	1207	cluster7
comp148679_c0_seq1	1509	cluster7
comp86388_c0_seq1	1751	cluster7
comp122122_c0_seq45	1829	cluster7
comp124181_c0_seq18	1829	cluster7
comp149514_c0_seq12	2421	cluster7
comp119488_c0_seq8	2748	cluster7
comp112523_c0_seq2	3948	cluster7
comp114028_c0_seq3	4415	cluster7
comp149543_c0_seq16	4677	cluster7
comp88566_c0_seq1	5013	cluster7
comp75157_c0_seq1	5013	cluster7
comp132577_c0_seq5	5544	cluster7
comp135186_c1_seq1	5561	cluster7
comp134656_c0_seq21	5689	cluster7
comp140983_c0_seq41	5930	cluster7
comp143511_c0_seq4	6051	cluster7
comp132369_c0_seq1	6281	cluster7
comp135399_c0_seq6	6303	cluster7
comp123052_c0_seq2	6416	cluster7
comp98433_c0_seq1	6698	cluster7
comp126163_c0_seq5	6778	cluster7
comp114913_c0_seq3	6859	cluster7
comp133274_c0_seq4	6861	cluster7
comp140158_c1_seq2	7150	cluster7
comp143148_c0_seq6	7170	cluster7
comp31933_c0_seq1	7224	cluster7
comp138857_c1_seq33	7577	cluster7
comp136671_c1_seq4	7910	cluster7
comp105915_c0_seq1	8372	cluster7
comp89481_c1_seq1	8372	cluster7
comp135880_c1_seq3	8626	cluster7
comp128684_c0_seq3	8687	cluster7
comp139187_c2_seq4	8702	cluster7
comp138201_c0_seq2	8968	cluster7
comp100919_c2_seq1	9041	cluster7
comp121369_c0_seq29	9481	cluster7
comp127824_c0_seq7	9499	cluster7
comp130441_c1_seq6	9810	cluster7
comp140565_c0_seq6	9983	cluster7
comp133742_c0_seq10	10014	cluster7
comp138738_c0_seq5	10105	cluster7
comp133548_c0_seq10	10157	cluster7
comp106425_c0_seq1	10614	cluster7
comp70343_c0_seq6	11430	cluster7
comp131846_c1_seq4	12086	cluster7
comp139561_c0_seq14	12550	cluster7
comp142252_c0_seq16	12638	cluster7
comp125905_c1_seq6	15697	cluster7
comp111626_c1_seq2	16397	cluster7
comp148650_c0_seq12	16397	cluster7
comp148164_c0_seq3	21306	cluster7
comp55733_c0_seq1	21699	cluster7
comp111596_c0_seq1	24062	cluster7
comp124744_c0_seq4	28144	cluster7
comp154199_c0_seq1	30007	cluster7
comp135099_c0_seq4	30472	cluster7
comp82974_c0_seq1	31668	cluster7
comp126529_c0_seq2	31735	cluster7
comp138790_c0_seq2	37002	cluster7
comp142982_c0_seq63	44841	cluster7
comp146218_c1_seq16	48178	cluster7
comp98092_c0_seq2	48278	cluster7
comp127028_c0_seq1	50473	cluster7
comp29937_c0_seq1	6	cluster8
comp137120_c0_seq2	6	cluster8
comp140073_c0_seq2	12	cluster8
comp140636_c0_seq8	12	cluster8
comp120960_c0_seq4	12	cluster8
comp146335_c0_seq205	12	cluster8
comp133540_c2_seq2	14	cluster8
comp80765_c0_seq1	14	cluster8
comp105804_c0_seq1	15	cluster8
comp154422_c0_seq1	15	cluster8
comp125931_c0_seq6	15	cluster8
comp75320_c0_seq1	15	cluster8
comp141145_c4_seq1	16	cluster8
comp116269_c0_seq1	19	cluster8
comp126953_c0_seq1	19	cluster8
comp126205_c0_seq4	19	cluster8
comp116142_c0_seq1	19	cluster8
comp149325_c1_seq3	20	cluster8
comp137740_c1_seq30	20	cluster8
comp101780_c0_seq1	20	cluster8
comp158397_c0_seq1	23	cluster8
comp126877_c0_seq4	27	cluster8
comp131402_c1_seq29	30	cluster8
comp149599_c0_seq1	30	cluster8
comp130852_c0_seq2	41	cluster8
comp137947_c0_seq10	44	cluster8
comp137059_c0_seq47	44	cluster8
comp125799_c0_seq2	46	cluster8
comp112391_c0_seq4	50	cluster8
comp132683_c0_seq51	52	cluster8
comp90426_c0_seq1	57	cluster8
comp130037_c0_seq2	61	cluster8
comp97882_c0_seq1	61	cluster8
comp130901_c3_seq1	66	cluster8
comp130901_c0_seq2	66	cluster8
comp130684_c0_seq1	68	cluster8
comp112933_c1_seq4	76	cluster8
comp133718_c0_seq1	76	cluster8
comp112933_c0_seq2	76	cluster8
comp149499_c0_seq4	76	cluster8
comp130040_c0_seq4	76	cluster8
comp139863_c1_seq9	78	cluster8
comp89238_c0_seq1	79	cluster8
comp127736_c0_seq2	84	cluster8
comp89665_c0_seq1	84	cluster8
comp108798_c0_seq2	86	cluster8
comp137741_c0_seq1	86	cluster8
comp150121_c0_seq8	86	cluster8
comp135116_c0_seq7	86	cluster8
comp137741_c2_seq2	86	cluster8
comp127205_c0_seq7	89	cluster8
comp127205_c1_seq9	89	cluster8
comp121561_c1_seq2	94	cluster8
comp121561_c0_seq1	94	cluster8
comp113295_c0_seq1	94	cluster8
comp122765_c0_seq7	94	cluster8
comp146594_c0_seq2	95	cluster8
comp138231_c0_seq1	98	cluster8
comp136676_c0_seq3	101	cluster8
comp119591_c1_seq2	104	cluster8
comp139745_c0_seq1	107	cluster8
comp129149_c0_seq10	112	cluster8
comp134034_c0_seq2	112	cluster8
comp147053_c0_seq1	125	cluster8
comp147053_c0_seq5	125	cluster8
comp82166_c0_seq1	125	cluster8
comp118560_c0_seq1	126	cluster8
comp123703_c0_seq6	127	cluster8
comp47833_c0_seq2	129	cluster8
comp67710_c0_seq1	129	cluster8
comp128379_c1_seq4	133	cluster8
comp128379_c0_seq4	133	cluster8
comp119840_c0_seq20	146	cluster8
comp139795_c0_seq5	154	cluster8
comp119563_c0_seq3	157	cluster8
comp140237_c0_seq5	158	cluster8
comp143325_c2_seq1	164	cluster8
comp147242_c0_seq15	165	cluster8
comp113108_c0_seq1	165	cluster8
comp114079_c0_seq2	165	cluster8
comp148484_c0_seq44	174	cluster8
comp145007_c1_seq128	177	cluster8
comp133932_c0_seq3	179	cluster8
comp146375_c0_seq2	179	cluster8
comp128830_c0_seq1	192	cluster8
comp122856_c1_seq2	193	cluster8
comp121812_c1_seq3	204	cluster8
comp140240_c1_seq8	231	cluster8
comp114437_c0_seq1	240	cluster8
comp141766_c0_seq4	255	cluster8
comp38021_c0_seq1	256	cluster8
comp148829_c0_seq3	263	cluster8
comp129881_c0_seq2	278	cluster8
comp137490_c1_seq3	282	cluster8
comp145557_c0_seq9	282	cluster8
comp141592_c0_seq3	292	cluster8
comp145561_c1_seq7	292	cluster8
comp131430_c0_seq11	298	cluster8
comp92731_c0_seq1	312	cluster8
comp124395_c0_seq2	319	cluster8
comp151210_c0_seq1	322	cluster8
comp125933_c0_seq1	330	cluster8
comp94732_c0_seq1	332	cluster8
comp108412_c0_seq1	332	cluster8
comp145758_c0_seq2	332	cluster8
comp135529_c0_seq19	335	cluster8
comp144305_c0_seq19	343	cluster8
comp149762_c0_seq2	347	cluster8
comp147379_c0_seq1	363	cluster8
comp145593_c0_seq56	390	cluster8
comp143924_c0_seq42	391	cluster8
comp111854_c0_seq1	391	cluster8
comp117514_c0_seq5	391	cluster8
comp117514_c0_seq4	391	cluster8
comp87380_c0_seq1	404	cluster8
comp142815_c3_seq13	404	cluster8
comp137911_c0_seq15	409	cluster8
comp128103_c1_seq1	440	cluster8
comp109011_c0_seq3	444	cluster8
comp91864_c0_seq3	444	cluster8
comp156147_c0_seq1	444	cluster8
comp132335_c0_seq4	445	cluster8
comp133724_c0_seq2	445	cluster8
comp144816_c0_seq1	445	cluster8
comp107096_c0_seq2	452	cluster8
comp136559_c0_seq2	478	cluster8
comp122423_c0_seq1	525	cluster8
comp126046_c0_seq1	531	cluster8
comp121729_c0_seq1	556	cluster8
comp136518_c0_seq1	558	cluster8
comp137292_c0_seq19	559	cluster8
comp141720_c0_seq14	604	cluster8
comp157986_c0_seq1	607	cluster8
comp136490_c0_seq47	630	cluster8
comp106350_c0_seq3	630	cluster8
comp129492_c0_seq1	630	cluster8
comp145356_c2_seq2	631	cluster8
comp113246_c0_seq1	631	cluster8
comp113246_c1_seq1	631	cluster8
comp140304_c0_seq24	657	cluster8
comp100586_c0_seq1	660	cluster8
comp132661_c0_seq15	705	cluster8
comp133815_c1_seq1	726	cluster8
comp141739_c0_seq2	726	cluster8
comp145380_c1_seq2	734	cluster8
comp135622_c0_seq11	771	cluster8
comp100071_c0_seq1	780	cluster8
comp136874_c1_seq36	787	cluster8
comp71993_c0_seq2	791	cluster8
comp52767_c0_seq1	791	cluster8
comp115954_c0_seq1	792	cluster8
comp123847_c0_seq1	813	cluster8
comp127208_c0_seq2	859	cluster8
comp129962_c0_seq1	906	cluster8
comp135753_c1_seq3	912	cluster8
comp139581_c0_seq17	915	cluster8
comp122302_c0_seq2	960	cluster8
comp29489_c0_seq1	981	cluster8
comp120887_c0_seq3	987	cluster8
comp130467_c3_seq3	1030	cluster8
comp134886_c1_seq2	1060	cluster8
comp145398_c0_seq9	1060	cluster8
comp112537_c0_seq1	1079	cluster8
comp118727_c0_seq2	1090	cluster8
comp134031_c0_seq27	1181	cluster8
comp107339_c0_seq2	1183	cluster8
comp138385_c0_seq2	1185	cluster8
comp51523_c0_seq1	1204	cluster8
comp144207_c0_seq6	1204	cluster8
comp118966_c0_seq5	1206	cluster8
comp140731_c0_seq1	1225	cluster8
comp140524_c0_seq7	1242	cluster8
comp135420_c0_seq29	1271	cluster8
comp134175_c0_seq3	1325	cluster8
comp137935_c0_seq54	1356	cluster8
comp126436_c0_seq1	1369	cluster8
comp122589_c1_seq1	1381	cluster8
comp122589_c0_seq1	1381	cluster8
comp126980_c1_seq11	1381	cluster8
comp141826_c0_seq10	1384	cluster8
comp119390_c0_seq1	1388	cluster8
comp132531_c0_seq55	1412	cluster8
comp140936_c0_seq8	1421	cluster8
comp113117_c0_seq1	1421	cluster8
comp147579_c0_seq1	1422	cluster8
comp147611_c0_seq3	1425	cluster8
comp63327_c0_seq1	1433	cluster8
comp143648_c0_seq45	1518	cluster8
comp138825_c0_seq6	1542	cluster8
comp130093_c0_seq1	1566	cluster8
comp139349_c0_seq1	1592	cluster8
comp132895_c0_seq4	1592	cluster8
[truncated: 862 more rows]

## Sheet: with-NA
comp142599_c0_seq4	14	cluster1
comp98091_c0_seq1	14	cluster1
comp125529_c1_seq1	14	cluster1
comp148071_c0_seq9	15	cluster1
comp145417_c0_seq2	16	cluster1
comp122757_c0_seq1	20	cluster1
comp141076_c0_seq10	30	cluster1
comp136886_c2_seq21	40	cluster1
comp31050_c0_seq1	43	cluster1
comp147388_c0_seq36	46	cluster1
comp148244_c1_seq3	50	cluster1
comp117685_c1_seq1	50	cluster1
comp136657_c0_seq1	50	cluster1
comp113989_c0_seq1	58	cluster1
comp61633_c0_seq1	65	cluster1
comp123541_c0_seq3	75	cluster1
comp130448_c0_seq1	84	cluster1
comp145676_c0_seq5	89	cluster1
comp108321_c0_seq1	90	cluster1
comp138347_c0_seq16	94	cluster1
comp108756_c0_seq1	107	cluster1
comp148878_c0_seq4	107	cluster1
comp134136_c0_seq3	112	cluster1
comp134136_c0_seq9	112	cluster1
comp117764_c0_seq2	127	cluster1
comp62344_c0_seq1	129	cluster1
comp37566_c0_seq1	129	cluster1
comp90696_c0_seq1	129	cluster1
comp144848_c0_seq12	130	cluster1
comp140146_c0_seq23	146	cluster1
comp138649_c0_seq13	174	cluster1
comp150779_c0_seq1	175	cluster1
comp121745_c0_seq1	175	cluster1
comp45395_c0_seq1	246	cluster1
comp146177_c0_seq18	278	cluster1
comp129916_c0_seq3	278	cluster1
comp89308_c0_seq2	304	cluster1
comp31117_c0_seq1	326	cluster1
comp135749_c0_seq1	342	cluster1
comp137098_c0_seq18	391	cluster1
comp137098_c2_seq12	391	cluster1
comp137098_c0_seq9	391	cluster1
comp65287_c0_seq1	396	cluster1
comp151007_c0_seq1	431	cluster1
comp128103_c0_seq4	440	cluster1
comp150091_c0_seq3	447	cluster1
comp73012_c0_seq1	457	cluster1
comp103455_c0_seq1	489	cluster1
comp41726_c0_seq1	503	cluster1
comp144329_c0_seq4	514	cluster1
comp147783_c0_seq1	514	cluster1
comp137692_c0_seq7	517	cluster1
comp122423_c1_seq1	525	cluster1
comp120992_c0_seq1	525	cluster1
comp120992_c1_seq3	525	cluster1
comp136056_c0_seq10	538	cluster1
comp133391_c0_seq1	563	cluster1
comp148537_c0_seq1	594	cluster1
comp123176_c3_seq1	648	cluster1
comp54330_c0_seq1	665	cluster1
comp91716_c0_seq1	669	cluster1
comp151196_c0_seq1	671	cluster1
comp134910_c0_seq1	754	cluster1
comp42685_c0_seq1	782	cluster1
comp98952_c1_seq1	815	cluster1
comp137005_c0_seq5	816	cluster1
comp55659_c0_seq1	857	cluster1
comp41136_c0_seq1	871	cluster1
comp95441_c0_seq1	871	cluster1
comp31151_c0_seq1	878	cluster1
comp61011_c0_seq1	900	cluster1
comp142493_c0_seq13	913	cluster1
comp107689_c1_seq1	942	cluster1
comp148681_c0_seq13	942	cluster1
comp128582_c0_seq1	971	cluster1
comp113973_c0_seq4	987	cluster1
comp41045_c0_seq1	1009	cluster1
comp91200_c0_seq1	1024	cluster1
comp120051_c0_seq3	1033	cluster1
comp119408_c0_seq1	1047	cluster1
comp114055_c0_seq1	1097	cluster1
comp150990_c0_seq1	1099	cluster1
comp63377_c2_seq1	1104	cluster1
comp91833_c0_seq1	1112	cluster1
comp30996_c0_seq1	1167	cluster1
comp150777_c0_seq1	1184	cluster1
comp150958_c0_seq1	1233	cluster1
comp134264_c0_seq1	1234	cluster1
comp122411_c0_seq1	1260	cluster1
comp116525_c0_seq2	1280	cluster1
comp139877_c1_seq7	1280	cluster1
comp139877_c0_seq3	1280	cluster1
comp60249_c0_seq1	1281	cluster1
comp110511_c0_seq1	1283	cluster1
comp130390_c0_seq10	1285	cluster1
comp123948_c0_seq1	1301	cluster1
comp31334_c0_seq1	1351	cluster1
comp133042_c0_seq1	1422	cluster1
comp151130_c0_seq1	1494	cluster1
comp138549_c1_seq19	1527	cluster1
comp68561_c0_seq1	1557	cluster1
comp131754_c0_seq3	1561	cluster1
comp133673_c0_seq11	1592	cluster1
comp138843_c0_seq11	1644	cluster1
comp103746_c0_seq2	1671	cluster1
comp133641_c0_seq1	1682	cluster1
comp124903_c0_seq17	1687	cluster1
comp122099_c0_seq2	1687	cluster1
comp150908_c0_seq1	1721	cluster1
comp137064_c0_seq20	1811	cluster1
comp56480_c0_seq2	1853	cluster1
comp39449_c0_seq1	1868	cluster1
comp102332_c0_seq2	1876	cluster1
comp117393_c1_seq20	1879	cluster1
comp151165_c0_seq1	1918	cluster1
comp151118_c0_seq1	1999	cluster1
comp144691_c0_seq1	2011	cluster1
comp97134_c0_seq1	2024	cluster1
comp122848_c0_seq2	2024	cluster1
comp132543_c0_seq16	2086	cluster1
comp139666_c0_seq5	2238	cluster1
comp129416_c2_seq13	2262	cluster1
comp146896_c1_seq11	2271	cluster1
comp132370_c0_seq113	2297	cluster1
comp136118_c0_seq8	2426	cluster1
comp116434_c0_seq1	2447	cluster1
comp139185_c0_seq6	2455	cluster1
comp88060_c0_seq1	2526	cluster1
comp40954_c0_seq1	2678	cluster1
comp113856_c0_seq3	2714	cluster1
comp127733_c0_seq1	2714	cluster1
comp122823_c0_seq1	2822	cluster1
comp134250_c0_seq24	2822	cluster1
comp139251_c0_seq10	2822	cluster1
comp150837_c0_seq1	2867	cluster1
comp135861_c0_seq11	2947	cluster1
comp148000_c0_seq33	3060	cluster1
comp89590_c0_seq1	3069	cluster1
comp140833_c0_seq22	3131	cluster1
comp44628_c0_seq1	3147	cluster1
comp124136_c0_seq1	3178	cluster1
comp128589_c1_seq1	3429	cluster1
comp119973_c0_seq1	3662	cluster1
comp126034_c0_seq12	3837	cluster1
comp112118_c0_seq1	3872	cluster1
comp146673_c1_seq2	4078	cluster1
comp129127_c2_seq15	4081	cluster1
comp100182_c0_seq1	4081	cluster1
comp139364_c0_seq1	4128	cluster1
comp139364_c0_seq3	4128	cluster1
comp142516_c0_seq28	4151	cluster1
comp142516_c0_seq23	4151	cluster1
comp143727_c0_seq10	4173	cluster1
comp99359_c0_seq1	4393	cluster1
comp142952_c0_seq47	4636	cluster1
comp130504_c0_seq2	4654	cluster1
comp137665_c1_seq17	4740	cluster1
comp127454_c0_seq37	5094	cluster1
comp39532_c0_seq2	5352	cluster1
comp143475_c0_seq11	5355	cluster1
comp124569_c0_seq1	5429	cluster1
comp138989_c1_seq14	5580	cluster1
comp144762_c0_seq3	5759	cluster1
comp142283_c0_seq13	5759	cluster1
comp138659_c0_seq20	5860	cluster1
comp128701_c1_seq2	6283	cluster1
comp87029_c1_seq1	6778	cluster1
comp135913_c0_seq10	7292	cluster1
comp78672_c0_seq2	7325	cluster1
comp111444_c0_seq1	7369	cluster1
comp107039_c0_seq2	7470	cluster1
comp129821_c0_seq25	7513	cluster1
comp139823_c1_seq21	7730	cluster1
comp96634_c0_seq3	7864	cluster1
comp147483_c2_seq6	8474	cluster1
comp119949_c0_seq2	8585	cluster1
comp137542_c0_seq12	8604	cluster1
comp117516_c0_seq1	8867	cluster1
comp125973_c0_seq1	9025	cluster1
comp132527_c0_seq7	9058	cluster1
comp120547_c0_seq1	9187	cluster1
comp145772_c0_seq11	9504	cluster1
comp124575_c0_seq2	9592	cluster1
comp133012_c1_seq1	9822	cluster1
comp121570_c0_seq3	10078	cluster1
comp133473_c1_seq1	10078	cluster1
comp115925_c0_seq3	10401	cluster1
comp126818_c0_seq3	10585	cluster1
comp147223_c0_seq1	10640	cluster1
comp151171_c0_seq1	10985	cluster1
comp121369_c0_seq23	11129	cluster1
comp131989_c0_seq48	11187	cluster1
comp135250_c0_seq1	11280	cluster1
comp135784_c0_seq19	11333	cluster1
comp112534_c0_seq1	11430	cluster1
comp133997_c1_seq1	11438	cluster1
comp127522_c2_seq3	11494	cluster1
comp148580_c0_seq14	11520	cluster1
comp118370_c0_seq1	12134	cluster1
comp148286_c0_seq1	12347	cluster1
comp147399_c0_seq2	12364	cluster1
comp131109_c0_seq7	12564	cluster1
comp121681_c0_seq1	12696	cluster1
comp86229_c0_seq1	13278	cluster1
comp128682_c0_seq9	13319	cluster1
comp138655_c1_seq4	13498	cluster1
comp114481_c0_seq2	13521	cluster1
comp129628_c3_seq28	13521	cluster1
comp109159_c0_seq1	13586	cluster1
comp125086_c0_seq1	13646	cluster1
comp139824_c0_seq1	13671	cluster1
comp131560_c0_seq29	13850	cluster1
comp104283_c0_seq1	13858	cluster1
comp133520_c0_seq8	13982	cluster1
comp144397_c4_seq1	14109	cluster1
comp138580_c0_seq4	14221	cluster1
comp112686_c0_seq1	14235	cluster1
comp147886_c0_seq17	14243	cluster1
comp120475_c0_seq1	14243	cluster1
comp128296_c0_seq3	14593	cluster1
comp144292_c0_seq4	14826	cluster1
comp72600_c0_seq1	14863	cluster1
comp115394_c0_seq4	14881	cluster1
comp123980_c1_seq1	15111	cluster1
comp123980_c0_seq1	15111	cluster1
comp147399_c0_seq9	15123	cluster1
comp90374_c0_seq1	15244	cluster1
comp114667_c0_seq5	15341	cluster1
comp127454_c0_seq13	15342	cluster1
comp124948_c1_seq8	15853	cluster1
comp147910_c0_seq4	15986	cluster1
comp136972_c0_seq13	15990	cluster1
comp31296_c0_seq1	16389	cluster1
comp132908_c1_seq14	16451	cluster1
comp96206_c0_seq1	16607	cluster1
comp151809_c0_seq1	16702	cluster1
comp112795_c0_seq1	16715	cluster1
comp133391_c0_seq19	16730	cluster1
comp142787_c0_seq1	16887	cluster1
comp51162_c0_seq1	17011	cluster1
comp143109_c1_seq6	17228	cluster1
comp143145_c3_seq1	17352	cluster1
comp131856_c0_seq8	17765	cluster1
comp63837_c0_seq2	17872	cluster1
comp85874_c0_seq2	17872	cluster1
comp119636_c0_seq9	17872	cluster1
comp139564_c0_seq8	17950	cluster1
comp126622_c0_seq11	18229	cluster1
comp142466_c0_seq1	18758	cluster1
comp142466_c0_seq3	18758	cluster1
comp117685_c1_seq5	18758	cluster1
comp107711_c0_seq2	18758	cluster1
comp122149_c1_seq7	18760	cluster1
comp107981_c0_seq1	18785	cluster1
comp120947_c0_seq15	19233	cluster1
comp149043_c0_seq8	19233	cluster1
comp133098_c1_seq9	19233	cluster1
comp106135_c0_seq1	19309	cluster1
comp125385_c0_seq6	19309	cluster1
comp94761_c0_seq4	19309	cluster1
comp150342_c1_seq6	19309	cluster1
comp66893_c0_seq2	19309	cluster1
comp87538_c0_seq1	19309	cluster1
comp131702_c0_seq15	19315	cluster1
comp131702_c1_seq3	19315	cluster1
comp122645_c0_seq11	19368	cluster1
comp120559_c2_seq1	19388	cluster1
comp121497_c1_seq2	19411	cluster1
comp146456_c1_seq23	19424	cluster1
comp148432_c0_seq1	19500	cluster1
comp135094_c0_seq18	19500	cluster1
comp135911_c0_seq21	19511	cluster1
comp128578_c0_seq2	19522	cluster1
comp122245_c0_seq1	20022	cluster1
comp80959_c0_seq1	20026	cluster1
comp123711_c0_seq1	20048	cluster1
comp119962_c0_seq1	20273	cluster1
comp113975_c0_seq1	20273	cluster1
comp128062_c0_seq3	20291	cluster1
comp139924_c0_seq1	20517	cluster1
comp138883_c0_seq1	20613	cluster1
comp64869_c0_seq1	20926	cluster1
comp105002_c0_seq1	20926	cluster1
comp115298_c0_seq1	21904	cluster1
comp137899_c0_seq15	21934	cluster1
comp127627_c0_seq5	22099	cluster1
comp120338_c0_seq3	22178	cluster1
comp135993_c1_seq1	22267	cluster1
comp119118_c1_seq1	23037	cluster1
comp117547_c0_seq2	23037	cluster1
comp116390_c0_seq1	23058	cluster1
comp131767_c0_seq7	23058	cluster1
comp95374_c0_seq1	23059	cluster1
comp144718_c0_seq8	23068	cluster1
comp133468_c0_seq105	23188	cluster1
comp136692_c1_seq15	24092	cluster1
comp143273_c0_seq5	24117	cluster1
comp150646_c0_seq12	24144	cluster1
comp131220_c0_seq3	24198	cluster1
comp126016_c0_seq1	24199	cluster1
comp128563_c2_seq31	24856	cluster1
comp132060_c1_seq11	24917	cluster1
comp122330_c0_seq5	26187	cluster1
comp133006_c0_seq8	26213	cluster1
comp115925_c0_seq11	26227	cluster1
comp147399_c0_seq11	26331	cluster1
comp139839_c0_seq16	26382	cluster1
comp125904_c1_seq1	26405	cluster1
comp106722_c0_seq1	26648	cluster1
comp77052_c0_seq1	28142	cluster1
comp125146_c0_seq4	28215	cluster1
comp114435_c0_seq1	30471	cluster1
comp126367_c0_seq2	30607	cluster1
comp123167_c0_seq1	30638	cluster1
comp127662_c0_seq3	30660	cluster1
comp158121_c0_seq1	30674	cluster1
comp131239_c0_seq1	30731	cluster1
comp117105_c0_seq1	30731	cluster1
comp123040_c0_seq1	30835	cluster1
comp132808_c0_seq2	30866	cluster1
comp139080_c0_seq2	30871	cluster1
comp139080_c0_seq45	30871	cluster1
comp139080_c0_seq31	30871	cluster1
comp139080_c0_seq33	30871	cluster1
comp102456_c0_seq1	30886	cluster1
comp136832_c0_seq1	30930	cluster1
comp133175_c0_seq2	30961	cluster1
comp133580_c0_seq6	30994	cluster1
comp128826_c2_seq22	31068	cluster1
comp123202_c0_seq2	31092	cluster1
comp118502_c3_seq4	31135	cluster1
comp132014_c0_seq5	31250	cluster1
comp146286_c0_seq3	31296	cluster1
comp121277_c0_seq2	31328	cluster1
comp138809_c0_seq20	31348	cluster1
comp132898_c0_seq20	31392	cluster1
comp123482_c0_seq1	31422	cluster1
comp125767_c0_seq1	31487	cluster1
comp122991_c0_seq1	31515	cluster1
comp118564_c0_seq1	31530	cluster1
comp56669_c1_seq1	31569	cluster1
comp129501_c1_seq1	31738	cluster1
comp72957_c0_seq1	33119	cluster1
comp98583_c0_seq2	33603	cluster1
comp93481_c0_seq1	35952	cluster1
comp55793_c0_seq1	36185	cluster1
comp142419_c0_seq14	36533	cluster1
comp131904_c0_seq9	36669	cluster1
comp124695_c0_seq2	37079	cluster1
comp128110_c0_seq12	39213	cluster1
comp149236_c0_seq6	40076	cluster1
comp122071_c0_seq12	40131	cluster1
comp140584_c0_seq10	43349	cluster1
comp12503_c0_seq1	43440	cluster1
comp124617_c0_seq2	45207	cluster1
comp139839_c0_seq27	45286	cluster1
comp119108_c0_seq2	48184	cluster1
comp135004_c0_seq5	48222	cluster1
comp144127_c0_seq24	48253	cluster1
comp144127_c0_seq16	48253	cluster1
comp129024_c0_seq13	48305	cluster1
comp121497_c3_seq3	48305	cluster1
comp110537_c0_seq2	48317	cluster1
comp95806_c0_seq2	48321	cluster1
comp142839_c1_seq13	48352	cluster1
comp138226_c0_seq12	48421	cluster1
comp138226_c0_seq6	48421	cluster1
comp160629_c0_seq1	48426	cluster1
comp142658_c1_seq32	48488	cluster1
comp139836_c0_seq18	48513	cluster1
comp134114_c0_seq5	48593	cluster1
comp134283_c0_seq5	48618	cluster1
comp134722_c1_seq3	48768	cluster1
comp134722_c0_seq1	48768	cluster1
comp36249_c0_seq1	48788	cluster1
comp130349_c1_seq2	48788	cluster1
comp137098_c2_seq4	48910	cluster1
comp142394_c1_seq1	49034	cluster1
comp107521_c0_seq2	50207	cluster1
comp125653_c0_seq1	50339	cluster1
comp103541_c0_seq1	50448	cluster1
comp120087_c0_seq1	50508	cluster1
comp126236_c0_seq1	50592	cluster1
comp135426_c1_seq9	50602	cluster1
comp101132_c0_seq1	50647	cluster1
comp138891_c0_seq9	50703	cluster1
comp130115_c2_seq14	50710	cluster1
comp137846_c2_seq35	50726	cluster1
comp138932_c0_seq3	50865	cluster1
comp139443_c1_seq2	51372	cluster1
comp150875_c0_seq1	52514	cluster1
comp105920_c1_seq1	NA	cluster1
comp126394_c0_seq11	NA	cluster1
comp47823_c0_seq1	NA	cluster1
comp143535_c1_seq1	NA	cluster1
comp64312_c0_seq1	NA	cluster1
comp116126_c0_seq4	NA	cluster1
comp130893_c0_seq2	NA	cluster1
comp138856_c2_seq13	NA	cluster1
comp150781_c0_seq1	NA	cluster1
comp29924_c0_seq1	NA	cluster1
comp157231_c0_seq1	NA	cluster1
comp43649_c0_seq2	NA	cluster1
comp143575_c2_seq4	NA	cluster1
comp83875_c0_seq1	NA	cluster1
comp58951_c0_seq1	NA	cluster1
comp127099_c0_seq1	NA	cluster1
comp114697_c0_seq4	NA	cluster1
comp32336_c0_seq1	NA	cluster1
comp85977_c1_seq1	NA	cluster1
comp99970_c0_seq2	NA	cluster1
comp114989_c0_seq2	NA	cluster1
comp39206_c0_seq1	NA	cluster1
comp114284_c0_seq1	NA	cluster1
comp66278_c0_seq1	NA	cluster1
comp140092_c0_seq39	NA	cluster1
comp122909_c0_seq6	NA	cluster1
comp64618_c0_seq1	NA	cluster1
comp132799_c1_seq12	NA	cluster1
comp160152_c0_seq1	NA	cluster1
comp154071_c0_seq1	NA	cluster1
comp99217_c1_seq1	NA	cluster1
comp117685_c0_seq1	NA	cluster1
comp123484_c0_seq2	NA	cluster1
comp120384_c0_seq4	NA	cluster1
comp128416_c0_seq9	NA	cluster1
comp122290_c0_seq3	NA	cluster1
comp86046_c0_seq3	NA	cluster1
comp139347_c0_seq8	NA	cluster1
comp140106_c1_seq1	NA	cluster1
comp130713_c0_seq1	NA	cluster1
comp121670_c0_seq6	NA	cluster1
comp102775_c0_seq2	NA	cluster1
comp51756_c0_seq1	NA	cluster1
comp136574_c0_seq12	NA	cluster1
comp114392_c0_seq1	NA	cluster1
comp118330_c0_seq1	NA	cluster1
comp95806_c0_seq3	NA	cluster1
comp111353_c0_seq1	NA	cluster1
comp135094_c0_seq2	NA	cluster1
comp42163_c0_seq1	NA	cluster1
comp133491_c0_seq1	NA	cluster1
comp115239_c0_seq1	NA	cluster1
comp143266_c0_seq22	NA	cluster1
comp112109_c0_seq1	NA	cluster1
comp107633_c0_seq2	NA	cluster1
comp93432_c0_seq1	NA	cluster1
comp139245_c1_seq82	NA	cluster1
comp156322_c0_seq1	NA	cluster1
comp124397_c0_seq4	NA	cluster1
comp135242_c0_seq3	NA	cluster1
comp123355_c0_seq7	NA	cluster1
comp126020_c2_seq3	NA	cluster1
comp140504_c0_seq2	NA	cluster1
comp83068_c1_seq1	NA	cluster1
comp68499_c0_seq1	NA	cluster1
comp101832_c0_seq1	NA	cluster1
comp75296_c1_seq1	NA	cluster1
comp104763_c0_seq1	NA	cluster1
comp127054_c0_seq4	NA	cluster1
comp141282_c0_seq2	NA	cluster1
comp118225_c2_seq1	NA	cluster1
comp39486_c0_seq1	NA	cluster1
comp107494_c0_seq1	NA	cluster1
comp144750_c3_seq1	NA	cluster1
comp145176_c1_seq41	NA	cluster1
comp76102_c0_seq1	NA	cluster1
comp153927_c0_seq1	NA	cluster1
comp148244_c2_seq1	NA	cluster1
comp54736_c0_seq1	NA	cluster1
comp98061_c0_seq1	NA	cluster1
comp156651_c0_seq1	NA	cluster1
comp59006_c0_seq2	NA	cluster1
comp34765_c0_seq2	NA	cluster1
comp124758_c0_seq6	NA	cluster1
comp168740_c0_seq1	NA	cluster1
comp128665_c0_seq53	NA	cluster1
comp126508_c0_seq10	NA	cluster1
comp123014_c1_seq1	NA	cluster1
comp105566_c0_seq2	NA	cluster1
comp155508_c0_seq1	NA	cluster1
comp137531_c0_seq12	NA	cluster1
comp123653_c1_seq1	NA	cluster1
comp67823_c0_seq1	NA	cluster1
comp30756_c0_seq1	NA	cluster1
comp41096_c0_seq1	NA	cluster1
comp118287_c0_seq2	NA	cluster1
comp123460_c0_seq2	NA	cluster1
comp141072_c0_seq9	NA	cluster1
comp139602_c0_seq9	NA	cluster1
comp92424_c0_seq2	NA	cluster1
comp115537_c0_seq1	NA	cluster1
comp125424_c0_seq2	NA	cluster1
comp137531_c0_seq10	NA	cluster1
comp108017_c0_seq3	NA	cluster1
comp101863_c0_seq1	NA	cluster1
comp30490_c0_seq1	NA	cluster1
comp120299_c0_seq2	NA	cluster1
comp131127_c0_seq4	NA	cluster1
comp129645_c0_seq2	NA	cluster1
comp109716_c0_seq1	NA	cluster1
comp46108_c0_seq1	NA	cluster1
comp107809_c0_seq3	NA	cluster1
comp117873_c0_seq22	NA	cluster1
comp103724_c0_seq1	NA	cluster1
comp134062_c0_seq11	NA	cluster1
comp108767_c0_seq1	NA	cluster1
comp123221_c0_seq19	NA	cluster1
comp152225_c0_seq1	NA	cluster1
comp127299_c0_seq5	NA	cluster1
comp127397_c0_seq3	NA	cluster1
comp103942_c0_seq3	NA	cluster1
comp92942_c0_seq1	NA	cluster1
comp123272_c0_seq3	NA	cluster1
comp127725_c0_seq1	NA	cluster1
comp139517_c0_seq4	NA	cluster1
comp86402_c0_seq2	NA	cluster1
comp136132_c0_seq2	2	cluster2
comp122185_c0_seq3	4	cluster2
comp138617_c0_seq3	4	cluster2
comp122404_c0_seq21	15	cluster2
comp138416_c0_seq7	15	cluster2
comp141958_c1_seq1	16	cluster2
comp141388_c0_seq5	16	cluster2
comp97007_c0_seq1	20	cluster2
comp149629_c0_seq7	20	cluster2
comp108908_c0_seq2	27	cluster2
comp150050_c0_seq10	35	cluster2
comp150050_c0_seq8	35	cluster2
comp87343_c0_seq1	44	cluster2
comp133858_c2_seq1	49	cluster2
comp131559_c0_seq31	49	cluster2
comp140446_c0_seq4	49	cluster2
comp135489_c0_seq1	49	cluster2
comp142380_c2_seq2	52	cluster2
comp116991_c0_seq1	52	cluster2
comp116538_c1_seq2	52	cluster2
comp141113_c0_seq44	52	cluster2
comp134551_c0_seq1	62	cluster2
comp113025_c0_seq1	66	cluster2
comp103935_c0_seq1	66	cluster2
comp136340_c1_seq1	84	cluster2
comp136340_c0_seq3	84	cluster2
comp136099_c1_seq1	94	cluster2
comp143710_c0_seq32	94	cluster2
comp131205_c0_seq27	104	cluster2
comp116624_c2_seq1	119	cluster2
comp31085_c0_seq1	128	cluster2
comp136676_c1_seq1	150	cluster2
comp148455_c0_seq1	171	cluster2
comp131751_c1_seq4	181	cluster2
comp127517_c0_seq23	189	cluster2
comp137643_c0_seq1	204	cluster2
comp106285_c2_seq1	204	cluster2
comp150081_c0_seq2	220	cluster2
comp111818_c0_seq1	231	cluster2
comp121179_c0_seq16	268	cluster2
comp146329_c1_seq6	277	cluster2
comp113815_c0_seq1	283	cluster2
comp135796_c0_seq1	296	cluster2
comp129082_c0_seq10	298	cluster2
comp49811_c0_seq1	312	cluster2
comp91727_c0_seq1	312	cluster2
comp127261_c0_seq1	322	cluster2
comp65692_c0_seq4	322	cluster2
comp97130_c0_seq2	322	cluster2
comp126786_c0_seq1	358	cluster2
comp123514_c1_seq1	358	cluster2
comp128678_c0_seq2	358	cluster2
comp127875_c2_seq1	423	cluster2
comp147290_c0_seq56	438	cluster2
comp144483_c0_seq15	482	cluster2
comp99891_c0_seq1	653	cluster2
comp141418_c0_seq2	686	cluster2
comp142509_c0_seq1	686	cluster2
comp133752_c0_seq1	694	cluster2
comp131656_c0_seq17	751	cluster2
comp144397_c1_seq9	769	cluster2
comp130918_c0_seq4	769	cluster2
comp131240_c0_seq1	789	cluster2
comp131240_c1_seq1	789	cluster2
comp133016_c0_seq6	872	cluster2
comp137682_c0_seq3	886	cluster2
comp141435_c0_seq18	907	cluster2
comp148131_c0_seq4	962	cluster2
comp109549_c2_seq2	1005	cluster2
comp109549_c1_seq2	1005	cluster2
comp109549_c0_seq1	1005	cluster2
comp125061_c0_seq1	1023	cluster2
comp135843_c0_seq2	1057	cluster2
comp128571_c1_seq14	1058	cluster2
comp128680_c1_seq11	1082	cluster2
comp132367_c0_seq1	1090	cluster2
comp118215_c0_seq2	1153	cluster2
comp123653_c0_seq2	1163	cluster2
comp145562_c0_seq24	1175	cluster2
comp147167_c0_seq1	1186	cluster2
comp139101_c2_seq1	1186	cluster2
comp125490_c0_seq1	1209	cluster2
comp125490_c0_seq3	1209	cluster2
comp138384_c1_seq6	1209	cluster2
comp138384_c1_seq17	1209	cluster2
comp124466_c0_seq3	1209	cluster2
comp128034_c0_seq18	1209	cluster2
comp147961_c0_seq3	1231	cluster2
comp124012_c0_seq1	1234	cluster2
comp126666_c1_seq7	1270	cluster2
comp128061_c0_seq2	1278	cluster2
comp150350_c0_seq4	1278	cluster2
comp115135_c0_seq1	1366	cluster2
comp114112_c1_seq1	1380	cluster2
comp146832_c0_seq1	1451	cluster2
comp113914_c0_seq1	1453	cluster2
comp144003_c2_seq9	1489	cluster2
comp128151_c0_seq5	1489	cluster2
comp125172_c0_seq1	1522	cluster2
comp136979_c0_seq21	1522	cluster2
comp141645_c0_seq1	1549	cluster2
comp130096_c0_seq12	1638	cluster2
comp130096_c0_seq11	1638	cluster2
comp135744_c0_seq62	1646	cluster2
comp140156_c0_seq7	1683	cluster2
comp139885_c0_seq18	1711	cluster2
comp125412_c0_seq1	1711	cluster2
comp30483_c0_seq1	1722	cluster2
comp126501_c0_seq2	1730	cluster2
comp120356_c0_seq3	1804	cluster2
comp116392_c0_seq1	1804	cluster2
comp137221_c0_seq7	1804	cluster2
comp141091_c0_seq4	1857	cluster2
comp125977_c0_seq7	1882	cluster2
comp128690_c0_seq1	1902	cluster2
comp145818_c0_seq9	1935	cluster2
comp116952_c0_seq4	1972	cluster2
comp148189_c1_seq3	1991	cluster2
comp127124_c0_seq7	2104	cluster2
comp134380_c0_seq4	2115	cluster2
comp150160_c0_seq1	2152	cluster2
comp118584_c0_seq1	2250	cluster2
comp133072_c0_seq16	2254	cluster2
comp142919_c0_seq14	2377	cluster2
comp128808_c0_seq1	2436	cluster2
comp128808_c0_seq6	2436	cluster2
comp139427_c0_seq1	2580	cluster2
comp139503_c0_seq8	2580	cluster2
comp84196_c0_seq1	2600	cluster2
comp141022_c0_seq2	2629	cluster2
comp147422_c1_seq8	2663	cluster2
comp120171_c0_seq1	2713	cluster2
comp137646_c0_seq2	2901	cluster2
comp142482_c0_seq8	2915	cluster2
comp130404_c0_seq1	2915	cluster2
comp141714_c0_seq25	2936	cluster2
comp93400_c0_seq1	2938	cluster2
comp53030_c0_seq1	2938	cluster2
comp101119_c0_seq1	2968	cluster2
comp121236_c0_seq2	3043	cluster2
comp113415_c0_seq1	3052	cluster2
comp143579_c0_seq2	3061	cluster2
comp122452_c1_seq9	3105	cluster2
comp135557_c0_seq2	3107	cluster2
comp147323_c0_seq8	3163	cluster2
comp117325_c0_seq2	3318	cluster2
comp152240_c0_seq1	3328	cluster2
comp127315_c1_seq1	3372	cluster2
comp142429_c0_seq17	3417	cluster2
comp138702_c1_seq10	3505	cluster2
comp123368_c0_seq1	3616	cluster2
comp140205_c0_seq11	3641	cluster2
comp134264_c0_seq4	3641	cluster2
comp148817_c2_seq2	3742	cluster2
comp118312_c0_seq2	3827	cluster2
comp145796_c0_seq10	3997	cluster2
comp135266_c0_seq1	3997	cluster2
comp125640_c0_seq4	4072	cluster2
comp143759_c3_seq3	4152	cluster2
comp125844_c0_seq20	4398	cluster2
comp147942_c0_seq3	4401	cluster2
comp140218_c0_seq12	4406	cluster2
comp145205_c0_seq1	4409	cluster2
comp142367_c1_seq6	4416	cluster2
comp121891_c0_seq4	4474	cluster2
comp107348_c0_seq1	4562	cluster2
comp149119_c1_seq24	4564	cluster2
comp105480_c0_seq1	4576	cluster2
comp130030_c0_seq11	4576	cluster2
comp128703_c0_seq2	4650	cluster2
comp96481_c0_seq1	4749	cluster2
comp140866_c2_seq1	4781	cluster2
comp121995_c0_seq2	4781	cluster2
comp130604_c1_seq12	4781	cluster2
comp149153_c1_seq6	4781	cluster2
comp122718_c0_seq3	4806	cluster2
comp136190_c1_seq29	4812	cluster2
comp144978_c0_seq37	4993	cluster2
comp146200_c0_seq2	4993	cluster2
comp130352_c0_seq19	5157	cluster2
comp146417_c3_seq3	5233	cluster2
comp146577_c0_seq12	5233	cluster2
comp89118_c0_seq1	5289	cluster2
comp100403_c0_seq2	5299	cluster2
comp34428_c0_seq1	5544	cluster2
comp136132_c0_seq9	5646	cluster2
comp141418_c0_seq11	5663	cluster2
comp136090_c0_seq35	5829	cluster2
comp144182_c1_seq5	5856	cluster2
comp144182_c0_seq3	5856	cluster2
comp144182_c1_seq3	5856	cluster2
comp105821_c0_seq2	5918	cluster2
comp136931_c0_seq9	5984	cluster2
comp148179_c0_seq3	6020	cluster2
comp59593_c0_seq2	6061	cluster2
comp134907_c0_seq4	6061	cluster2
comp140924_c0_seq8	6078	cluster2
comp134713_c0_seq5	6078	cluster2
comp137028_c1_seq15	6078	cluster2
comp134713_c0_seq6	6078	cluster2
comp123941_c0_seq1	6125	cluster2
comp130845_c6_seq4	6189	cluster2
comp141809_c0_seq8	6189	cluster2
comp130935_c0_seq8	6189	cluster2
comp137399_c2_seq4	6246	cluster2
comp143089_c0_seq7	6382	cluster2
comp147437_c0_seq5	6582	cluster2
comp147688_c0_seq1	6669	cluster2
comp122301_c0_seq1	6951	cluster2
comp131039_c0_seq4	7107	cluster2
comp142945_c1_seq6	7299	cluster2
comp150002_c1_seq12	7598	cluster2
comp88171_c0_seq2	7727	cluster2
comp124050_c0_seq2	7928	cluster2
comp122922_c0_seq1	7942	cluster2
comp116413_c0_seq2	7951	cluster2
comp65740_c0_seq2	8072	cluster2
comp110010_c0_seq2	8078	cluster2
comp74248_c0_seq4	8113	cluster2
comp141418_c0_seq9	8202	cluster2
comp128498_c0_seq3	8217	cluster2
comp142923_c0_seq4	8235	cluster2
comp132270_c0_seq3	8301	cluster2
comp137392_c0_seq11	8337	cluster2
comp107140_c0_seq1	8377	cluster2
comp125893_c0_seq2	8542	cluster2
comp124465_c0_seq8	8854	cluster2
comp140178_c0_seq9	8854	cluster2
comp140178_c0_seq1	8854	cluster2
comp130043_c1_seq1	8930	cluster2
comp130043_c0_seq4	8930	cluster2
comp130016_c0_seq7	9018	cluster2
comp117979_c0_seq3	9050	cluster2
comp130149_c0_seq4	9118	cluster2
comp134118_c0_seq1	9309	cluster2
comp137691_c2_seq3	9550	cluster2
comp138000_c0_seq2	9550	cluster2
comp116899_c0_seq16	9749	cluster2
comp40617_c0_seq1	9899	cluster2
comp118978_c0_seq1	9939	cluster2
comp138895_c0_seq25	10823	cluster2
comp124855_c0_seq1	10925	cluster2
comp120485_c0_seq13	11130	cluster2
comp132751_c0_seq1	11205	cluster2
comp101978_c0_seq1	11236	cluster2
comp73182_c0_seq1	11236	cluster2
comp148460_c0_seq2	11420	cluster2
comp143790_c2_seq1	11651	cluster2
comp124212_c0_seq2	11790	cluster2
comp118191_c0_seq2	11825	cluster2
comp132441_c0_seq5	11825	cluster2
comp113951_c0_seq1	11827	cluster2
comp152673_c0_seq1	11830	cluster2
comp138392_c1_seq5	12017	cluster2
comp138905_c2_seq8	12114	cluster2
comp128819_c0_seq3	12116	cluster2
comp121045_c0_seq3	12148	cluster2
comp141540_c1_seq6	12746	cluster2
comp106287_c1_seq1	12836	cluster2
comp121283_c0_seq1	12836	cluster2
comp99609_c0_seq3	12840	cluster2
comp127430_c0_seq1	12840	cluster2
comp114761_c0_seq1	12899	cluster2
comp140696_c1_seq2	12903	cluster2
comp154376_c0_seq1	13025	cluster2
comp120242_c0_seq2	13171	cluster2
comp122862_c0_seq2	13171	cluster2
comp63631_c0_seq1	13173	cluster2
comp143356_c0_seq4	13225	cluster2
comp121550_c0_seq1	13283	cluster2
comp132173_c0_seq7	13521	cluster2
comp111770_c0_seq2	13665	cluster2
comp112229_c0_seq1	13790	cluster2
comp100026_c0_seq1	13919	cluster2
comp129003_c0_seq1	13937	cluster2
comp123790_c0_seq2	13947	cluster2
comp121270_c0_seq4	13953	cluster2
comp121270_c1_seq1	13953	cluster2
comp126074_c0_seq15	14011	cluster2
comp108777_c0_seq1	14014	cluster2
comp111049_c0_seq2	14227	cluster2
comp126471_c0_seq1	14227	cluster2
comp141934_c0_seq13	14249	cluster2
comp124326_c0_seq6	14424	cluster2
comp139269_c0_seq22	14549	cluster2
comp126717_c0_seq9	14631	cluster2
comp133988_c0_seq11	14638	cluster2
comp111155_c0_seq1	14711	cluster2
comp98762_c0_seq2	14711	cluster2
comp143467_c0_seq19	14803	cluster2
comp143632_c0_seq19	15007	cluster2
comp136676_c0_seq1	15102	cluster2
comp32059_c0_seq1	15121	cluster2
comp153657_c0_seq1	15121	cluster2
comp144423_c0_seq2	15121	cluster2
comp141639_c0_seq20	15121	cluster2
comp122907_c0_seq47	15122	cluster2
comp128656_c0_seq8	15606	cluster2
comp141696_c0_seq1	15697	cluster2
comp47250_c0_seq1	15702	cluster2
comp114784_c0_seq2	15933	cluster2
comp114784_c0_seq1	15933	cluster2
comp144751_c0_seq13	15949	cluster2
comp130585_c0_seq10	15953	cluster2
comp119002_c0_seq3	15989	cluster2
comp144415_c0_seq102	16171	cluster2
comp139530_c1_seq8	16432	cluster2
comp143447_c0_seq23	16702	cluster2
comp121897_c0_seq15	16709	cluster2
comp121897_c0_seq2	16709	cluster2
comp112189_c0_seq1	16710	cluster2
comp148559_c0_seq53	16728	cluster2
comp135859_c0_seq15	17159	cluster2
comp141809_c0_seq2	17316	cluster2
comp117191_c0_seq3	17316	cluster2
comp141809_c0_seq9	17316	cluster2
comp133891_c0_seq3	17331	cluster2
comp114504_c0_seq4	17372	cluster2
comp134253_c1_seq1	17373	cluster2
comp130923_c0_seq25	17711	cluster2
comp124848_c0_seq5	17810	cluster2
comp100841_c0_seq1	17824	cluster2
comp118568_c0_seq1	17849	cluster2
comp149934_c1_seq4	17908	cluster2
comp112029_c1_seq3	18266	cluster2
comp140629_c1_seq9	18470	cluster2
comp124480_c1_seq12	18473	cluster2
comp127723_c0_seq7	18763	cluster2
comp120483_c0_seq4	18763	cluster2
comp139206_c1_seq12	18763	cluster2
comp147942_c0_seq11	18772	cluster2
comp147942_c0_seq9	18772	cluster2
comp119905_c0_seq1	18993	cluster2
comp131183_c1_seq1	19243	cluster2
comp121616_c0_seq2	19298	cluster2
comp150003_c2_seq1	19338	cluster2
comp117209_c0_seq1	19338	cluster2
comp122834_c0_seq2	19356	cluster2
comp145166_c0_seq26	19361	cluster2
comp127606_c0_seq48	19363	cluster2
comp141172_c0_seq2	19433	cluster2
comp142829_c0_seq2	19435	cluster2
comp88504_c0_seq1	19451	cluster2
comp128422_c0_seq12	19469	cluster2
comp146769_c0_seq18	19479	cluster2
comp146769_c0_seq8	19479	cluster2
comp140966_c0_seq2	19484	cluster2
comp140966_c2_seq1	19484	cluster2
comp131104_c0_seq2	19486	cluster2
comp114102_c0_seq1	19512	cluster2
comp131013_c1_seq21	19527	cluster2
comp145822_c2_seq5	20000	cluster2
comp126607_c0_seq1	20003	cluster2
comp129360_c0_seq2	20045	cluster2
comp131750_c2_seq34	20580	cluster2
comp115035_c0_seq2	20965	cluster2
comp140830_c0_seq6	21024	cluster2
comp147846_c0_seq19	21031	cluster2
comp128083_c2_seq5	21031	cluster2
comp132948_c0_seq19	21149	cluster2
comp137073_c0_seq3	21300	cluster2
comp142658_c1_seq3	21558	cluster2
comp125640_c0_seq3	21905	cluster2
comp145419_c0_seq1	21905	cluster2
comp138298_c0_seq16	21912	cluster2
comp118823_c0_seq1	21991	cluster2
comp146703_c0_seq16	22033	cluster2
comp134915_c0_seq25	22033	cluster2
comp146703_c0_seq1	22033	cluster2
comp30685_c0_seq1	22077	cluster2
comp141821_c1_seq12	22160	cluster2
comp91226_c0_seq1	22214	cluster2
comp140052_c1_seq3	22225	cluster2
comp123644_c0_seq1	22225	cluster2
comp148274_c2_seq2	22261	cluster2
comp133449_c0_seq11	22310	cluster2
comp124964_c0_seq1	23089	cluster2
comp112735_c0_seq1	23089	cluster2
comp123494_c0_seq12	23132	cluster2
comp142937_c0_seq1	23145	cluster2
comp127166_c0_seq1	23417	cluster2
comp130152_c0_seq12	23982	cluster2
comp128620_c0_seq2	24010	cluster2
comp133911_c1_seq5	24010	cluster2
comp138647_c0_seq19	24157	cluster2
comp123783_c0_seq13	24206	cluster2
comp129286_c1_seq14	24278	cluster2
comp153267_c0_seq1	24867	cluster2
comp145743_c0_seq18	26237	cluster2
comp139155_c0_seq6	26295	cluster2
comp93160_c0_seq1	26333	cluster2
comp116456_c0_seq1	26354	cluster2
comp131212_c1_seq3	26422	cluster2
comp87227_c0_seq1	26466	cluster2
comp137101_c0_seq1	26498	cluster2
comp137743_c0_seq41	26586	cluster2
comp120063_c0_seq1	26699	cluster2
comp131980_c1_seq2	27183	cluster2
comp38544_c0_seq1	27733	cluster2
comp107035_c0_seq7	28159	cluster2
comp145782_c0_seq24	28214	cluster2
comp126268_c0_seq4	29820	cluster2
comp130551_c0_seq1	29820	cluster2
comp146982_c0_seq6	29944	cluster2
comp135283_c0_seq7	30063	cluster2
comp126476_c0_seq5	30137	cluster2
comp136736_c0_seq2	30159	cluster2
comp85058_c0_seq1	30186	cluster2
comp139960_c0_seq12	30307	cluster2
comp118221_c0_seq1	30488	cluster2
comp120996_c0_seq9	30488	cluster2
comp133162_c1_seq13	30495	cluster2
comp142575_c0_seq2	30512	cluster2
comp119727_c0_seq4	30567	cluster2
comp146553_c0_seq21	30587	cluster2
comp121486_c0_seq1	30621	cluster2
comp137010_c1_seq12	30663	cluster2
comp139061_c0_seq3	30677	cluster2
comp128869_c0_seq8	30700	cluster2
comp121750_c0_seq4	30702	cluster2
comp147398_c0_seq4	30753	cluster2
comp65221_c0_seq1	30773	cluster2
comp126292_c0_seq4	30872	cluster2
comp84250_c0_seq2	30894	cluster2
comp150207_c0_seq13	30894	cluster2
comp102037_c0_seq3	30894	cluster2
comp143326_c0_seq6	30937	cluster2
comp117734_c0_seq1	30954	cluster2
comp116024_c0_seq6	30962	cluster2
comp111386_c0_seq1	30962	cluster2
comp133911_c0_seq3	30995	cluster2
comp128620_c0_seq3	30995	cluster2
comp109293_c0_seq2	31011	cluster2
comp144896_c0_seq4	31016	cluster2
comp135120_c0_seq1	31106	cluster2
comp130578_c0_seq4	31113	cluster2
comp112733_c0_seq5	31162	cluster2
comp111339_c0_seq1	31173	cluster2
comp143613_c1_seq27	31173	cluster2
comp134864_c0_seq30	31174	cluster2
comp149346_c0_seq3	31174	cluster2
comp129344_c1_seq15	31174	cluster2
comp137119_c0_seq6	31243	cluster2
comp143371_c0_seq7	31243	cluster2
comp128887_c0_seq7	31336	cluster2
comp121943_c0_seq7	31380	cluster2
comp65521_c0_seq3	31401	cluster2
comp125103_c2_seq1	31421	cluster2
comp121212_c0_seq4	31467	cluster2
comp49710_c0_seq2	31502	cluster2
comp138905_c1_seq1	31503	cluster2
comp113698_c0_seq6	31507	cluster2
comp131665_c0_seq3	31522	cluster2
comp139682_c0_seq1	31545	cluster2
comp133786_c0_seq5	31590	cluster2
comp128570_c2_seq7	31599	cluster2
comp126496_c1_seq14	31612	cluster2
comp114640_c0_seq3	31637	cluster2
comp84328_c0_seq2	31699	cluster2
comp52207_c1_seq1	31739	cluster2
comp142084_c0_seq2	31755	cluster2
comp133060_c0_seq10	31760	cluster2
comp128538_c2_seq1	31791	cluster2
comp136355_c1_seq1	31807	cluster2
comp127439_c0_seq15	31815	cluster2
comp108075_c0_seq1	31816	cluster2
comp137427_c1_seq29	31824	cluster2
comp112643_c0_seq4	31859	cluster2
comp110226_c0_seq1	32314	cluster2
comp53135_c0_seq1	32315	cluster2
comp150957_c0_seq1	33128	cluster2
comp138321_c0_seq1	33207	cluster2
comp128598_c0_seq4	33275	cluster2
comp138411_c1_seq4	33275	cluster2
comp128538_c2_seq2	36726	cluster2
comp146641_c0_seq2	36988	cluster2
comp137770_c0_seq8	36997	cluster2
comp121814_c0_seq2	37010	cluster2
comp108457_c0_seq3	37039	cluster2
comp134907_c0_seq30	37088	cluster2
comp113353_c0_seq2	40093	cluster2
comp143917_c0_seq5	40196	cluster2
comp118671_c0_seq1	40230	cluster2
comp132860_c0_seq17	40286	cluster2
comp127267_c0_seq1	40308	cluster2
comp35734_c0_seq1	40309	cluster2
comp126704_c1_seq15	40309	cluster2
comp122764_c0_seq2	43206	cluster2
comp126631_c0_seq2	43217	cluster2
comp134959_c0_seq8	45626	cluster2
comp125870_c0_seq1	48162	cluster2
comp133911_c1_seq7	48162	cluster2
comp120919_c0_seq3	48189	cluster2
comp153703_c0_seq1	48194	cluster2
comp121304_c0_seq1	48283	cluster2
comp141181_c0_seq7	48284	cluster2
comp130765_c0_seq16	48284	cluster2
comp150325_c0_seq12	48284	cluster2
comp71161_c0_seq1	48284	cluster2
comp123796_c1_seq1	48289	cluster2
comp125632_c0_seq2	48320	cluster2
comp129878_c1_seq1	48357	cluster2
comp42495_c0_seq1	48384	cluster2
comp130845_c5_seq1	48384	cluster2
comp27138_c0_seq1	48401	cluster2
comp141343_c0_seq17	48408	cluster2
comp112587_c0_seq1	48454	cluster2
comp133130_c0_seq1	48504	cluster2
comp123396_c0_seq3	48510	cluster2
comp141041_c0_seq12	48594	cluster2
comp117191_c0_seq5	48599	cluster2
comp113547_c0_seq1	48643	cluster2
comp137821_c0_seq105	48713	cluster2
comp139621_c1_seq14	48730	cluster2
comp140932_c1_seq4	48730	cluster2
comp140932_c2_seq1	48730	cluster2
comp136960_c1_seq16	48733	cluster2
comp123908_c0_seq3	48746	cluster2
comp135111_c0_seq1	48763	cluster2
comp124561_c0_seq1	49323	cluster2
comp127703_c1_seq3	49941	cluster2
comp114058_c0_seq7	50331	cluster2
comp133465_c0_seq2	50343	cluster2
comp150628_c0_seq1	50428	cluster2
comp132972_c1_seq10	50436	cluster2
comp125683_c0_seq3	50500	cluster2
comp112992_c1_seq3	50513	cluster2
comp142069_c2_seq5	50561	cluster2
comp133440_c0_seq8	50566	cluster2
comp109584_c0_seq1	50579	cluster2
comp144299_c0_seq1	50633	cluster2
comp133205_c0_seq1	50634	cluster2
comp139780_c2_seq23	50692	cluster2
comp124917_c0_seq3	50749	cluster2
comp132313_c0_seq14	50751	cluster2
comp117062_c0_seq6	50755	cluster2
comp119494_c0_seq1	50786	cluster2
comp147891_c2_seq15	50789	cluster2
comp101270_c0_seq2	50789	cluster2
comp125628_c0_seq5	50789	cluster2
comp125628_c0_seq11	50789	cluster2
comp138502_c0_seq5	50810	cluster2
comp137308_c0_seq5	50864	cluster2
comp122246_c1_seq1	53076	cluster2
comp42164_c0_seq2	NA	cluster2
comp107548_c0_seq2	NA	cluster2
comp155380_c0_seq1	NA	cluster2
comp98924_c0_seq1	NA	cluster2
comp45917_c0_seq1	NA	cluster2
comp109330_c1_seq1	NA	cluster2
comp33079_c0_seq1	NA	cluster2
comp30068_c0_seq1	NA	cluster2
comp33031_c0_seq1	NA	cluster2
comp131054_c0_seq1	NA	cluster2
comp131538_c0_seq1	NA	cluster2
comp108655_c0_seq2	NA	cluster2
comp84597_c0_seq1	NA	cluster2
comp31356_c0_seq1	NA	cluster2
comp134534_c0_seq1	NA	cluster2
comp161065_c0_seq1	NA	cluster2
comp164389_c0_seq1	NA	cluster2
comp156365_c0_seq1	NA	cluster2
comp121886_c0_seq1	NA	cluster2
comp146198_c5_seq1	NA	cluster2
comp70752_c1_seq3	NA	cluster2
comp162245_c0_seq1	NA	cluster2
comp114714_c0_seq5	NA	cluster2
comp91097_c0_seq1	NA	cluster2
comp124190_c0_seq1	NA	cluster2
comp104328_c0_seq1	NA	cluster2
comp132240_c1_seq11	NA	cluster2
comp92238_c0_seq1	NA	cluster2
comp159794_c0_seq1	NA	cluster2
comp152106_c0_seq1	NA	cluster2
comp118094_c1_seq7	NA	cluster2
comp117805_c0_seq3	NA	cluster2
comp43200_c0_seq1	NA	cluster2
comp136612_c1_seq1	NA	cluster2
comp56302_c0_seq1	NA	cluster2
comp123421_c0_seq2	NA	cluster2
comp94495_c0_seq6	NA	cluster2
comp47561_c0_seq1	NA	cluster2
comp104879_c0_seq1	NA	cluster2
comp11083_c0_seq1	NA	cluster2
comp75287_c0_seq1	NA	cluster2
comp143268_c0_seq3	NA	cluster2
comp123917_c0_seq1	NA	cluster2
comp130291_c0_seq7	NA	cluster2
comp121867_c0_seq4	NA	cluster2
comp108652_c0_seq1	NA	cluster2
comp34178_c0_seq2	NA	cluster2
comp116943_c0_seq1	NA	cluster2
comp106777_c0_seq1	NA	cluster2
comp48314_c0_seq1	NA	cluster2
comp65650_c0_seq1	NA	cluster2
comp88770_c0_seq2	NA	cluster2
comp100326_c0_seq1	NA	cluster2
comp120653_c1_seq1	NA	cluster2
comp143076_c0_seq6	NA	cluster2
comp106237_c0_seq1	NA	cluster2
comp43078_c0_seq2	NA	cluster2
comp128854_c2_seq2	NA	cluster2
comp122413_c0_seq10	NA	cluster2
comp90850_c0_seq1	NA	cluster2
comp107120_c0_seq1	NA	cluster2
comp109452_c0_seq2	NA	cluster2
comp31387_c0_seq1	NA	cluster2
comp154336_c0_seq1	NA	cluster2
comp27720_c0_seq1	NA	cluster2
comp121524_c0_seq3	NA	cluster2
comp98153_c0_seq2	NA	cluster2
comp131491_c0_seq15	NA	cluster2
comp149959_c0_seq1	NA	cluster2
comp114443_c0_seq1	NA	cluster2
comp160833_c0_seq1	NA	cluster2
comp129616_c2_seq3	NA	cluster2
comp76751_c0_seq1	NA	cluster2
comp128178_c0_seq3	NA	cluster2
comp92530_c0_seq2	NA	cluster2
comp34277_c0_seq1	NA	cluster2
comp130018_c0_seq7	NA	cluster2
comp142651_c1_seq1	NA	cluster2
comp140602_c0_seq4	NA	cluster2
comp138146_c1_seq1	NA	cluster2
comp121664_c0_seq4	NA	cluster2
comp141460_c0_seq14	NA	cluster2
comp152253_c0_seq1	NA	cluster2
comp106447_c0_seq1	NA	cluster2
comp132940_c1_seq11	NA	cluster2
comp155300_c0_seq1	NA	cluster2
comp147919_c0_seq10	NA	cluster2
comp27986_c0_seq2	NA	cluster2
comp134359_c0_seq17	NA	cluster2
comp127076_c0_seq12	NA	cluster2
comp43326_c0_seq1	NA	cluster2
comp113983_c0_seq1	NA	cluster2
comp106724_c0_seq1	NA	cluster2
comp139427_c1_seq1	NA	cluster2
comp116293_c0_seq4	NA	cluster2
comp44901_c0_seq1	NA	cluster2
comp131162_c1_seq1	NA	cluster2
comp119496_c0_seq3	NA	cluster2
comp97316_c0_seq1	NA	cluster2
comp30100_c0_seq1	NA	cluster2
comp43261_c0_seq2	NA	cluster2
comp131866_c1_seq5	NA	cluster2
comp105301_c0_seq3	NA	cluster2
comp28157_c0_seq1	NA	cluster2
comp133878_c0_seq1	NA	cluster2
comp126569_c0_seq3	NA	cluster2
comp114735_c0_seq1	NA	cluster2
comp125769_c0_seq5	NA	cluster2
comp97354_c0_seq1	NA	cluster2
comp57429_c0_seq1	NA	cluster2
comp130532_c0_seq1	NA	cluster2
comp107212_c0_seq1	NA	cluster2
comp70686_c0_seq1	NA	cluster2
comp115238_c0_seq3	NA	cluster2
comp129829_c0_seq15	NA	cluster2
comp111965_c0_seq1	NA	cluster2
comp44069_c0_seq1	NA	cluster2
comp102238_c0_seq1	NA	cluster2
comp100154_c0_seq1	NA	cluster2
comp124186_c0_seq2	NA	cluster2
comp114053_c0_seq4	NA	cluster2
comp65919_c0_seq1	NA	cluster2
comp110421_c0_seq1	NA	cluster2
comp159375_c0_seq1	NA	cluster2
comp74582_c0_seq2	NA	cluster2
comp45447_c0_seq1	NA	cluster2
comp116619_c0_seq2	NA	cluster2
comp66546_c0_seq3	NA	cluster2
comp112450_c0_seq1	NA	cluster2
comp100608_c0_seq1	NA	cluster2
comp119695_c0_seq1	NA	cluster2
comp117227_c0_seq2	NA	cluster2
comp115301_c0_seq1	NA	cluster2
comp64265_c0_seq1	NA	cluster2
comp8790_c0_seq1	NA	cluster2
comp116625_c0_seq1	NA	cluster2
comp142523_c1_seq1	NA	cluster2
comp80655_c0_seq2	NA	cluster2
comp151108_c0_seq1	NA	cluster2
comp83538_c0_seq1	NA	cluster2
comp72246_c0_seq1	NA	cluster2
comp65819_c0_seq1	NA	cluster2
comp110193_c0_seq3	NA	cluster2
comp89662_c0_seq2	NA	cluster2
comp161684_c0_seq1	NA	cluster2
comp62269_c0_seq2	NA	cluster2
comp77968_c0_seq1	NA	cluster2
comp122037_c0_seq3	NA	cluster2
comp132720_c3_seq3	NA	cluster2
comp28839_c0_seq1	NA	cluster2
comp105023_c0_seq1	NA	cluster2
comp109917_c1_seq1	NA	cluster2
comp123955_c0_seq5	NA	cluster2
comp105480_c1_seq1	NA	cluster2
comp109814_c0_seq2	NA	cluster2
comp142243_c2_seq1	NA	cluster2
comp123250_c0_seq9	NA	cluster2
comp108303_c0_seq1	NA	cluster2
comp30255_c0_seq1	NA	cluster2
comp121451_c1_seq1	NA	cluster2
comp121290_c0_seq2	NA	cluster2
comp124511_c0_seq3	NA	cluster2
comp133191_c1_seq4	NA	cluster2
comp110181_c0_seq1	NA	cluster2
comp127994_c0_seq2	NA	cluster2
comp46308_c0_seq2	NA	cluster2
comp98175_c0_seq1	NA	cluster2
comp153220_c0_seq1	NA	cluster2
comp110876_c1_seq1	NA	cluster2
comp112842_c0_seq1	NA	cluster2
comp82227_c0_seq2	NA	cluster2
comp117150_c0_seq1	NA	cluster2
comp164488_c0_seq1	NA	cluster2
comp93535_c0_seq1	NA	cluster2
comp140341_c1_seq1	NA	cluster2
comp30301_c0_seq1	NA	cluster2
comp146119_c5_seq1	NA	cluster2
comp131075_c2_seq4	NA	cluster2
comp94653_c0_seq10	NA	cluster2
comp116168_c0_seq1	NA	cluster2
comp118066_c0_seq1	NA	cluster2
comp112162_c0_seq3	NA	cluster2
comp102209_c0_seq1	NA	cluster2
comp162316_c0_seq1	NA	cluster2
comp66671_c0_seq1	NA	cluster2
comp94086_c0_seq1	NA	cluster2
comp107481_c1_seq1	NA	cluster2
comp124152_c0_seq4	NA	cluster2
comp140341_c0_seq5	NA	cluster2
comp30010_c0_seq1	NA	cluster2
comp106825_c0_seq2	NA	cluster2
comp108761_c0_seq1	NA	cluster2
comp188901_c0_seq1	NA	cluster2
comp44490_c0_seq1	NA	cluster2
comp44710_c0_seq1	NA	cluster2
comp145103_c1_seq1	NA	cluster2
comp136347_c1_seq8	NA	cluster2
comp144269_c1_seq1	NA	cluster2
comp70399_c0_seq1	NA	cluster2
comp129085_c0_seq2	NA	cluster2
comp130868_c1_seq1	NA	cluster2
comp93236_c0_seq1	NA	cluster2
comp84185_c0_seq2	NA	cluster2
comp91954_c0_seq2	NA	cluster2
comp168128_c0_seq1	NA	cluster2
comp120272_c0_seq3	NA	cluster2
comp65663_c0_seq1	NA	cluster2
comp147626_c1_seq3	NA	cluster2
comp143038_c0_seq1	NA	cluster2
comp79752_c0_seq2	NA	cluster2
comp94888_c0_seq3	NA	cluster2
comp132396_c1_seq4	13	cluster3
comp115319_c0_seq4	16	cluster3
comp135939_c0_seq25	19	cluster3
comp150213_c0_seq17	19	cluster3
comp107672_c0_seq1	41	cluster3
comp137664_c0_seq11	55	cluster3
comp104966_c0_seq1	55	cluster3
comp145020_c0_seq1	55	cluster3
comp119483_c1_seq3	61	cluster3
comp143593_c1_seq3	61	cluster3
comp130121_c0_seq4	61	cluster3
comp124233_c0_seq4	61	cluster3
comp119483_c0_seq1	61	cluster3
comp138925_c0_seq15	61	cluster3
comp112581_c0_seq1	86	cluster3
comp114638_c0_seq1	86	cluster3
comp122047_c1_seq2	86	cluster3
comp146662_c1_seq11	86	cluster3
comp118182_c0_seq7	101	cluster3
comp94959_c0_seq1	101	cluster3
comp31353_c0_seq1	104	cluster3
comp114321_c0_seq2	104	cluster3
comp149894_c0_seq1	128	cluster3
comp146089_c0_seq3	129	cluster3
comp115243_c0_seq1	144	cluster3
comp130260_c1_seq5	147	cluster3
comp124869_c0_seq2	150	cluster3
comp126357_c1_seq13	227	cluster3
comp88986_c1_seq1	251	cluster3
comp88986_c0_seq2	251	cluster3
comp141298_c2_seq1	257	cluster3
comp70660_c0_seq1	257	cluster3
comp146059_c0_seq17	269	cluster3
comp140899_c1_seq20	319	cluster3
comp71636_c0_seq2	367	cluster3
comp93608_c0_seq1	367	cluster3
comp135048_c0_seq19	367	cluster3
comp139400_c1_seq18	377	cluster3
comp120434_c0_seq6	410	cluster3
comp109317_c0_seq3	423	cluster3
comp123916_c1_seq1	441	cluster3
comp123607_c0_seq1	466	cluster3
comp109408_c0_seq5	517	cluster3
comp105684_c0_seq2	517	cluster3
comp100929_c0_seq4	564	cluster3
comp71907_c0_seq2	607	cluster3
comp141381_c1_seq3	638	cluster3
comp123117_c0_seq1	652	cluster3
comp143780_c4_seq1	652	cluster3
comp139032_c0_seq11	705	cluster3
comp131997_c0_seq39	771	cluster3
comp129338_c0_seq1	805	cluster3
comp135854_c0_seq2	864	cluster3
comp35700_c0_seq1	898	cluster3
comp90756_c0_seq1	898	cluster3
comp98689_c0_seq1	898	cluster3
comp132793_c0_seq2	898	cluster3
comp144202_c0_seq5	1035	cluster3
comp114518_c0_seq2	1052	cluster3
comp121783_c0_seq1	1144	cluster3
comp121783_c1_seq2	1144	cluster3
comp130985_c0_seq1	1189	cluster3
comp129715_c0_seq2	1234	cluster3
comp110347_c0_seq1	1266	cluster3
comp113823_c0_seq1	1266	cluster3
comp125488_c0_seq1	1277	cluster3
comp150350_c0_seq6	1278	cluster3
comp118981_c0_seq1	1328	cluster3
comp136156_c2_seq4	1333	cluster3
comp91575_c0_seq1	1428	cluster3
comp122175_c0_seq2	1449	cluster3
comp120746_c0_seq3	1449	cluster3
comp132905_c0_seq2	1449	cluster3
comp121815_c0_seq5	1489	cluster3
comp128342_c1_seq13	1567	cluster3
comp126957_c3_seq1	1577	cluster3
comp126957_c0_seq17	1577	cluster3
comp126957_c1_seq1	1577	cluster3
comp121379_c0_seq1	1592	cluster3
comp120131_c0_seq1	1631	cluster3
comp124592_c0_seq1	1805	cluster3
comp79245_c1_seq1	1805	cluster3
comp52485_c0_seq1	1915	cluster3
comp129101_c0_seq2	1915	cluster3
comp126962_c0_seq2	1915	cluster3
comp121195_c0_seq17	1915	cluster3
comp115140_c0_seq4	1972	cluster3
comp30137_c0_seq1	2154	cluster3
comp111956_c0_seq2	2244	cluster3
comp122205_c0_seq2	2255	cluster3
comp131557_c0_seq1	2268	cluster3
comp132983_c0_seq10	2380	cluster3
comp120294_c0_seq4	2380	cluster3
comp107075_c0_seq2	2380	cluster3
comp69809_c0_seq1	2467	cluster3
comp130874_c2_seq2	2467	cluster3
comp130874_c1_seq1	2467	cluster3
comp143992_c0_seq2	2521	cluster3
comp141166_c1_seq9	2591	cluster3
comp121069_c0_seq1	2591	cluster3
comp128017_c0_seq12	2592	cluster3
comp88687_c0_seq2	2714	cluster3
comp143575_c0_seq1	2884	cluster3
comp114733_c0_seq4	2939	cluster3
comp28035_c0_seq1	2962	cluster3
comp136258_c0_seq3	3110	cluster3
comp138712_c1_seq10	3175	cluster3
comp116578_c1_seq1	3184	cluster3
comp116578_c0_seq1	3184	cluster3
comp146962_c0_seq1	3266	cluster3
comp110006_c0_seq1	3376	cluster3
comp138740_c0_seq21	3378	cluster3
comp125104_c0_seq2	3387	cluster3
comp132422_c0_seq4	3387	cluster3
comp116613_c0_seq1	3401	cluster3
comp116613_c1_seq1	3401	cluster3
comp97305_c0_seq1	3401	cluster3
comp136728_c0_seq7	3560	cluster3
comp148976_c0_seq11	3614	cluster3
comp107164_c1_seq2	3640	cluster3
comp114137_c0_seq1	3640	cluster3
comp116964_c0_seq4	3998	cluster3
comp146173_c0_seq2	4213	cluster3
comp132945_c1_seq4	4215	cluster3
comp136751_c0_seq32	4227	cluster3
comp142234_c0_seq8	4287	cluster3
comp146483_c1_seq11	4312	cluster3
comp47733_c0_seq2	4522	cluster3
comp134976_c1_seq4	4559	cluster3
comp127930_c1_seq1	4637	cluster3
comp129961_c0_seq1	4637	cluster3
comp127930_c0_seq4	4637	cluster3
comp101927_c0_seq1	4642	cluster3
comp139840_c0_seq3	4886	cluster3
comp141787_c1_seq18	5163	cluster3
comp129406_c0_seq3	5163	cluster3
comp111716_c0_seq2	5229	cluster3
comp114106_c0_seq1	5362	cluster3
comp113845_c0_seq2	5427	cluster3
comp139823_c1_seq45	5461	cluster3
comp139823_c1_seq17	5461	cluster3
comp144498_c0_seq5	5461	cluster3
comp146322_c0_seq5	5500	cluster3
comp137471_c1_seq27	5501	cluster3
comp114651_c0_seq4	5508	cluster3
comp147977_c0_seq2	5535	cluster3
comp147977_c0_seq1	5535	cluster3
comp142837_c0_seq2	5606	cluster3
comp106321_c1_seq1	5702	cluster3
comp121521_c0_seq1	5713	cluster3
comp110180_c0_seq2	5767	cluster3
comp148266_c1_seq2	6062	cluster3
comp135607_c0_seq176	6076	cluster3
comp141860_c0_seq18	6136	cluster3
comp78460_c0_seq1	6189	cluster3
comp96333_c0_seq1	6189	cluster3
comp129017_c0_seq1	6193	cluster3
comp107260_c0_seq2	6374	cluster3
comp141037_c2_seq12	6612	cluster3
comp146222_c0_seq4	6612	cluster3
comp133269_c1_seq1	6692	cluster3
comp135061_c0_seq12	6806	cluster3
comp117665_c0_seq1	7003	cluster3
comp131382_c0_seq11	7217	cluster3
comp95985_c0_seq1	7636	cluster3
comp138710_c4_seq1	7696	cluster3
comp138710_c2_seq2	7696	cluster3
comp142017_c0_seq1	7696	cluster3
comp142754_c0_seq3	7996	cluster3
comp139007_c0_seq11	8377	cluster3
comp115487_c0_seq1	8411	cluster3
comp121747_c1_seq3	8453	cluster3
comp138685_c1_seq1	8604	cluster3
comp128505_c0_seq10	8620	cluster3
comp128034_c0_seq12	8801	cluster3
comp135878_c0_seq5	8932	cluster3
comp133331_c0_seq2	9018	cluster3
comp128532_c1_seq3	9157	cluster3
comp133160_c0_seq1	9457	cluster3
comp137264_c0_seq13	9685	cluster3
comp112734_c0_seq1	9685	cluster3
comp143901_c1_seq2	9826	cluster3
comp134026_c0_seq16	9826	cluster3
comp128847_c0_seq4	10008	cluster3
comp116972_c0_seq2	10043	cluster3
comp130963_c0_seq4	10141	cluster3
comp150229_c0_seq6	10164	cluster3
comp136053_c0_seq3	10475	cluster3
comp127107_c0_seq3	10565	cluster3
comp111983_c0_seq2	10567	cluster3
comp137852_c0_seq1	10731	cluster3
comp134709_c2_seq1	10759	cluster3
comp100289_c0_seq1	10882	cluster3
comp136819_c0_seq16	11149	cluster3
comp131801_c0_seq8	11278	cluster3
comp125415_c1_seq16	11411	cluster3
comp121924_c0_seq3	11515	cluster3
comp148186_c0_seq10	11569	cluster3
comp97938_c0_seq1	11782	cluster3
comp97714_c0_seq1	11782	cluster3
comp126019_c0_seq1	12077	cluster3
comp113897_c0_seq1	12103	cluster3
comp132215_c0_seq18	12292	cluster3
comp138551_c0_seq4	12639	cluster3
comp127184_c0_seq1	12682	cluster3
comp136847_c0_seq1	12836	cluster3
comp138273_c0_seq8	12836	cluster3
comp47747_c0_seq1	12840	cluster3
comp126221_c0_seq1	12840	cluster3
comp118283_c0_seq1	12840	cluster3
comp122318_c0_seq3	13171	cluster3
comp134419_c2_seq4	13473	cluster3
comp130591_c0_seq23	13510	cluster3
comp139120_c0_seq20	14109	cluster3
comp136250_c0_seq12	14227	cluster3
comp135133_c1_seq2	14410	cluster3
comp135133_c0_seq1	14410	cluster3
comp99925_c0_seq4	14508	cluster3
comp94184_c0_seq1	14508	cluster3
comp161474_c0_seq1	14544	cluster3
comp149793_c0_seq6	14544	cluster3
comp118850_c0_seq1	14639	cluster3
comp32899_c0_seq1	14639	cluster3
comp125952_c0_seq1	14640	cluster3
comp132178_c0_seq1	14789	cluster3
comp94561_c0_seq1	14789	cluster3
comp110454_c0_seq2	14789	cluster3
comp75404_c0_seq2	14820	cluster3
comp137881_c0_seq33	15114	cluster3
comp28316_c1_seq1	15120	cluster3
comp125905_c1_seq36	15120	cluster3
comp88068_c0_seq1	15121	cluster3
comp30708_c0_seq1	15230	cluster3
comp138685_c1_seq2	15346	cluster3
comp155978_c0_seq1	15695	cluster3
comp19516_c0_seq1	15704	cluster3
comp119816_c0_seq2	16006	cluster3
comp137222_c0_seq1	16340	cluster3
comp108308_c0_seq2	16417	cluster3
comp120389_c0_seq14	16427	cluster3
comp146420_c0_seq6	16435	cluster3
comp126029_c0_seq5	16442	cluster3
comp126029_c0_seq10	16442	cluster3
comp126029_c0_seq1	16442	cluster3
comp128121_c0_seq1	16557	cluster3
comp141634_c1_seq7	16775	cluster3
comp129158_c0_seq1	16877	cluster3
comp129158_c0_seq2	16877	cluster3
comp118513_c0_seq1	17014	cluster3
comp139623_c0_seq8	17334	cluster3
comp139623_c0_seq1	17334	cluster3
comp137135_c0_seq2	17344	cluster3
comp128716_c0_seq1	17361	cluster3
comp116438_c0_seq1	17361	cluster3
comp136525_c0_seq2	17383	cluster3
comp142568_c0_seq15	17736	cluster3
comp27152_c0_seq1	17758	cluster3
comp118587_c1_seq1	17927	cluster3
comp126940_c0_seq2	17940	cluster3
comp122667_c0_seq5	18234	cluster3
comp121166_c0_seq4	18523	cluster3
comp121865_c1_seq3	18747	cluster3
comp94745_c0_seq4	18747	cluster3
comp100405_c0_seq1	19280	cluster3
comp122458_c0_seq2	19326	cluster3
comp124933_c0_seq2	19539	cluster3
comp115985_c0_seq7	19936	cluster3
comp71905_c0_seq2	20007	cluster3
comp104359_c0_seq2	20515	cluster3
comp38825_c0_seq1	20599	cluster3
comp129543_c0_seq3	20599	cluster3
comp119084_c0_seq3	20963	cluster3
comp30405_c0_seq1	20964	cluster3
comp116590_c0_seq5	21032	cluster3
comp134481_c0_seq9	21035	cluster3
comp123248_c0_seq5	21825	cluster3
comp120481_c0_seq7	21991	cluster3
comp116657_c0_seq1	22060	cluster3
comp114510_c0_seq1	22104	cluster3
comp126033_c0_seq4	22226	cluster3
comp135027_c0_seq7	23100	cluster3
comp95784_c0_seq1	23100	cluster3
comp129730_c0_seq1	23103	cluster3
comp108545_c1_seq1	23151	cluster3
comp111668_c0_seq3	23163	cluster3
comp108199_c0_seq1	23186	cluster3
comp128154_c0_seq8	24018	cluster3
comp145420_c1_seq3	24061	cluster3
comp131330_c0_seq2	24124	cluster3
comp114221_c0_seq1	24164	cluster3
comp89844_c0_seq1	24164	cluster3
comp123153_c0_seq5	24189	cluster3
comp145759_c0_seq16	24232	cluster3
comp113162_c0_seq1	24898	cluster3
comp39340_c0_seq1	24898	cluster3
comp135015_c0_seq5	24914	cluster3
comp114571_c0_seq1	26244	cluster3
comp135858_c0_seq4	26331	cluster3
comp133990_c0_seq1	28231	cluster3
comp122551_c0_seq2	28260	cluster3
comp30715_c0_seq1	28270	cluster3
comp27019_c0_seq1	28278	cluster3
comp130501_c0_seq7	30092	cluster3
comp130300_c2_seq2	30137	cluster3
comp129413_c0_seq4	30441	cluster3
comp130386_c0_seq2	30444	cluster3
comp133093_c0_seq15	30455	cluster3
comp143559_c1_seq2	30462	cluster3
comp92116_c0_seq1	30472	cluster3
comp120552_c0_seq3	30512	cluster3
comp143114_c0_seq4	30512	cluster3
comp119993_c0_seq2	30522	cluster3
comp123278_c0_seq2	30555	cluster3
comp144426_c0_seq1	30563	cluster3
comp123248_c0_seq4	30589	cluster3
comp66316_c0_seq1	30605	cluster3
comp99433_c1_seq1	30663	cluster3
comp128922_c1_seq15	30773	cluster3
comp145362_c0_seq18	30838	cluster3
comp129642_c0_seq4	30898	cluster3
comp143497_c1_seq4	30935	cluster3
comp123490_c2_seq1	30967	cluster3
comp124361_c1_seq3	30967	cluster3
comp150474_c2_seq3	31045	cluster3
comp118875_c1_seq1	31114	cluster3
comp118875_c0_seq2	31114	cluster3
comp143397_c2_seq3	31147	cluster3
comp120404_c0_seq2	31183	cluster3
comp145177_c0_seq2	31213	cluster3
comp112213_c0_seq2	31261	cluster3
comp140963_c0_seq4	31284	cluster3
comp130591_c0_seq3	31310	cluster3
comp133853_c0_seq11	31310	cluster3
comp52872_c0_seq2	31311	cluster3
comp118326_c0_seq1	31311	cluster3
comp122147_c0_seq1	31311	cluster3
comp76775_c0_seq1	31319	cluster3
comp132205_c0_seq14	31393	cluster3
comp122780_c0_seq2	31414	cluster3
comp145437_c0_seq5	31443	cluster3
comp128049_c0_seq12	31454	cluster3
comp137519_c0_seq3	31520	cluster3
comp131102_c0_seq4	31556	cluster3
comp133173_c0_seq2	31657	cluster3
comp81273_c0_seq1	31659	cluster3
comp122408_c0_seq1	31676	cluster3
comp128479_c0_seq1	31689	cluster3
comp113817_c0_seq3	31689	cluster3
comp120655_c0_seq1	31752	cluster3
comp141021_c0_seq1	31839	cluster3
comp137069_c3_seq5	31839	cluster3
comp120500_c0_seq1	31839	cluster3
comp112931_c0_seq1	31847	cluster3
comp122612_c0_seq3	31847	cluster3
comp102019_c0_seq1	33128	cluster3
comp130783_c0_seq3	33211	cluster3
comp124869_c0_seq1	35669	cluster3
comp46528_c0_seq1	35984	cluster3
comp126299_c0_seq1	35984	cluster3
comp83432_c0_seq1	36763	cluster3
comp109861_c0_seq1	36763	cluster3
comp137135_c0_seq4	37049	cluster3
comp114560_c0_seq1	37193	cluster3
comp137453_c0_seq41	38221	cluster3
comp130624_c1_seq32	40180	cluster3
comp153600_c0_seq1	41527	cluster3
comp141927_c0_seq20	43167	cluster3
comp106785_c2_seq1	43256	cluster3
comp127552_c0_seq8	44071	cluster3
comp136279_c0_seq25	45724	cluster3
comp115642_c0_seq1	46474	cluster3
comp142622_c0_seq13	48146	cluster3
comp139592_c0_seq2	48290	cluster3
comp127431_c1_seq8	48318	cluster3
comp131059_c0_seq4	48318	cluster3
comp122591_c0_seq9	48403	cluster3
comp34876_c0_seq1	48403	cluster3
comp145856_c1_seq4	48501	cluster3
comp147896_c0_seq1	48520	cluster3
comp107758_c0_seq1	48522	cluster3
comp92590_c0_seq1	48594	cluster3
comp105317_c0_seq2	48671	cluster3
comp96606_c0_seq1	48693	cluster3
comp132885_c2_seq5	48734	cluster3
comp99074_c0_seq1	49005	cluster3
comp118567_c0_seq1	49306	cluster3
comp125954_c1_seq11	50402	cluster3
comp136523_c2_seq7	50467	cluster3
comp123060_c0_seq11	50481	cluster3
comp144678_c0_seq3	50604	cluster3
comp124006_c0_seq1	50754	cluster3
comp101988_c0_seq1	50803	cluster3
comp101988_c2_seq1	50803	cluster3
comp101988_c1_seq1	50803	cluster3
comp158285_c0_seq1	50874	cluster3
comp117986_c0_seq1	52530	cluster3
comp137349_c1_seq3	53076	cluster3
comp129411_c2_seq1	NA	cluster3
comp145015_c0_seq1	NA	cluster3
comp130591_c0_seq18	NA	cluster3
comp112074_c1_seq1	NA	cluster3
comp32028_c0_seq1	NA	cluster3
comp42320_c0_seq1	NA	cluster3
comp77495_c1_seq1	NA	cluster3
comp98550_c0_seq2	NA	cluster3
comp98587_c0_seq1	NA	cluster3
comp40098_c0_seq1	NA	cluster3
comp162958_c0_seq1	NA	cluster3
comp98362_c0_seq2	NA	cluster3
comp65548_c0_seq2	NA	cluster3
comp136651_c0_seq1	NA	cluster3
comp88793_c0_seq2	NA	cluster3
comp127704_c0_seq1	NA	cluster3
comp94087_c0_seq4	NA	cluster3
comp39254_c0_seq3	NA	cluster3
comp104319_c0_seq2	NA	cluster3
comp96102_c0_seq6	NA	cluster3
comp40290_c0_seq1	NA	cluster3
comp152008_c0_seq1	NA	cluster3
comp108094_c0_seq2	NA	cluster3
comp33143_c0_seq1	NA	cluster3
comp127704_c1_seq1	NA	cluster3
comp146176_c3_seq15	NA	cluster3
comp154661_c0_seq1	NA	cluster3
comp140017_c0_seq40	NA	cluster3
comp107444_c0_seq1	NA	cluster3
comp131128_c0_seq16	NA	cluster3
comp91540_c0_seq1	NA	cluster3
comp31865_c0_seq1	NA	cluster3
comp125254_c0_seq1	NA	cluster3
comp117501_c0_seq8	NA	cluster3
comp99923_c0_seq4	NA	cluster3
comp116674_c0_seq5	NA	cluster3
comp124527_c1_seq2	NA	cluster3
comp98699_c0_seq1	NA	cluster3
comp120333_c0_seq2	NA	cluster3
comp31687_c0_seq1	NA	cluster3
comp116670_c0_seq1	NA	cluster3
comp93814_c0_seq1	NA	cluster3
comp96438_c0_seq2	NA	cluster3
comp113120_c0_seq1	NA	cluster3
comp101563_c0_seq2	NA	cluster3
comp109114_c0_seq5	NA	cluster3
comp104829_c0_seq1	NA	cluster3
comp88371_c0_seq1	NA	cluster3
comp28848_c0_seq1	NA	cluster3
comp147874_c1_seq1	NA	cluster3
comp154601_c0_seq1	NA	cluster3
comp121930_c1_seq1	NA	cluster3
comp154925_c0_seq1	NA	cluster3
comp110452_c0_seq1	NA	cluster3
comp81944_c0_seq2	NA	cluster3
comp121548_c0_seq1	NA	cluster3
comp87112_c0_seq1	NA	cluster3
comp68630_c0_seq1	NA	cluster3
comp116491_c0_seq1	NA	cluster3
comp139512_c0_seq26	NA	cluster3
comp77495_c0_seq1	NA	cluster3
comp136150_c1_seq3	NA	cluster3
comp138701_c0_seq1	NA	cluster3
comp66912_c0_seq2	NA	cluster3
comp168634_c0_seq1	NA	cluster3
comp104298_c0_seq2	NA	cluster3
comp27927_c0_seq1	NA	cluster3
comp33212_c0_seq2	NA	cluster3
comp73774_c0_seq1	NA	cluster3
comp152317_c0_seq1	NA	cluster3
comp65316_c0_seq2	NA	cluster3
comp101423_c0_seq1	NA	cluster3
comp100794_c0_seq3	NA	cluster3
comp142807_c0_seq2	NA	cluster3
comp150730_c0_seq1	NA	cluster3
comp88456_c0_seq1	NA	cluster3
comp135566_c1_seq4	NA	cluster3
comp38471_c0_seq1	NA	cluster3
comp112738_c0_seq3	NA	cluster3
comp102463_c0_seq1	NA	cluster3
comp43493_c0_seq1	NA	cluster3
comp101068_c0_seq1	NA	cluster3
comp90422_c0_seq1	NA	cluster3
comp125900_c0_seq4	NA	cluster3
comp134650_c1_seq1	NA	cluster3
comp106256_c0_seq2	NA	cluster3
comp46056_c0_seq1	NA	cluster3
comp72815_c0_seq1	NA	cluster3
comp109697_c0_seq4	NA	cluster3
comp27839_c0_seq1	NA	cluster3
comp51505_c0_seq1	NA	cluster3
comp118085_c0_seq2	NA	cluster3
comp52350_c0_seq3	NA	cluster3
comp117758_c0_seq2	NA	cluster3
comp145643_c0_seq1	NA	cluster3
comp32362_c0_seq1	NA	cluster3
comp155123_c0_seq1	NA	cluster3
comp129981_c0_seq1	NA	cluster3
comp138076_c0_seq2	NA	cluster3
comp30011_c0_seq1	NA	cluster3
comp54596_c0_seq2	NA	cluster3
comp120711_c0_seq22	NA	cluster3
comp132813_c0_seq3	NA	cluster3
comp28794_c0_seq1	NA	cluster3
comp125471_c0_seq1	NA	cluster3
comp118441_c0_seq3	NA	cluster3
comp134120_c1_seq1	NA	cluster3
comp126924_c2_seq1	NA	cluster3
comp135673_c0_seq14	NA	cluster3
comp134480_c0_seq3	NA	cluster3
comp121633_c0_seq38	NA	cluster3
comp133272_c0_seq20	NA	cluster3
comp43855_c0_seq1	NA	cluster3
comp68129_c0_seq1	NA	cluster3
comp125426_c0_seq17	NA	cluster3
comp27668_c0_seq1	NA	cluster3
comp119901_c1_seq2	NA	cluster3
comp97484_c0_seq1	NA	cluster3
comp97128_c0_seq1	NA	cluster3
comp139862_c3_seq9	NA	cluster3
comp153419_c0_seq1	NA	cluster3
comp109870_c0_seq5	NA	cluster3
comp109807_c0_seq1	NA	cluster3
comp79735_c0_seq1	NA	cluster3
comp110959_c0_seq2	NA	cluster3
comp136527_c0_seq5	18	cluster4
comp121053_c1_seq2	30	cluster4
comp92861_c0_seq1	43	cluster4
comp142102_c0_seq1	55	cluster4
comp139188_c0_seq2	72	cluster4
comp142887_c0_seq4	98	cluster4
comp130807_c0_seq2	101	cluster4
comp130988_c0_seq29	164	cluster4
comp132343_c0_seq7	203	cluster4
comp66192_c0_seq1	246	cluster4
comp134433_c0_seq1	283	cluster4
comp99959_c0_seq2	342	cluster4
comp121516_c0_seq2	400	cluster4
comp120872_c1_seq1	461	cluster4
comp107647_c0_seq1	481	cluster4
comp97678_c0_seq3	682	cluster4
comp111429_c0_seq1	858	cluster4
comp68122_c0_seq2	903	cluster4
comp142830_c0_seq6	936	cluster4
comp126513_c1_seq20	942	cluster4
comp133694_c0_seq6	973	cluster4
comp142392_c0_seq6	998	cluster4
comp137835_c0_seq9	1041	cluster4
comp137835_c0_seq2	1041	cluster4
comp138000_c0_seq1	1074	cluster4
comp134822_c0_seq1	1074	cluster4
comp140268_c0_seq2	1179	cluster4
comp88766_c0_seq1	1259	cluster4
comp146088_c0_seq2	1366	cluster4
comp121754_c0_seq7	1411	cluster4
comp149055_c0_seq41	1523	cluster4
comp140436_c1_seq4	1529	cluster4
comp104619_c0_seq3	1906	cluster4
comp132532_c0_seq13	1965	cluster4
comp133453_c0_seq39	2135	cluster4
comp133705_c0_seq10	2350	cluster4
comp125109_c0_seq20	2505	cluster4
comp143588_c0_seq1	2528	cluster4
comp139439_c0_seq3	2537	cluster4
comp136683_c1_seq18	2546	cluster4
comp136191_c0_seq41	2588	cluster4
comp124275_c0_seq11	2604	cluster4
comp129455_c0_seq9	2737	cluster4
comp127081_c0_seq11	2959	cluster4
comp135436_c0_seq1	3062	cluster4
comp131887_c0_seq12	3269	cluster4
comp132535_c0_seq19	3330	cluster4
comp45483_c0_seq2	3380	cluster4
comp126817_c1_seq6	3774	cluster4
comp102844_c0_seq1	3791	cluster4
comp126583_c0_seq1	3864	cluster4
comp126660_c0_seq29	3919	cluster4
comp114011_c0_seq3	3929	cluster4
comp141350_c0_seq4	3946	cluster4
comp129078_c0_seq9	3979	cluster4
comp126921_c0_seq1	4668	cluster4
comp119144_c0_seq2	4732	cluster4
comp130686_c0_seq15	4830	cluster4
comp112232_c1_seq5	5640	cluster4
comp128441_c2_seq1	5707	cluster4
comp123513_c0_seq2	6510	cluster4
comp103391_c0_seq2	7569	cluster4
comp141542_c0_seq1	7806	cluster4
comp121556_c0_seq3	7951	cluster4
comp105907_c0_seq1	7995	cluster4
comp131030_c0_seq1	8178	cluster4
comp147483_c2_seq28	8474	cluster4
comp146043_c2_seq22	8872	cluster4
comp133423_c0_seq6	9105	cluster4
comp149660_c0_seq16	9443	cluster4
comp142043_c1_seq20	9476	cluster4
comp126513_c1_seq1	9922	cluster4
comp150754_c0_seq1	9981	cluster4
comp118899_c0_seq3	10276	cluster4
comp94450_c0_seq1	10299	cluster4
comp125787_c0_seq4	10758	cluster4
comp121417_c0_seq1	10794	cluster4
comp117919_c0_seq6	10983	cluster4
comp132196_c0_seq4	11013	cluster4
comp100495_c0_seq1	11783	cluster4
comp118993_c1_seq1	11935	cluster4
comp127863_c0_seq2	12147	cluster4
comp128767_c0_seq1	12693	cluster4
comp134554_c0_seq3	12693	cluster4
comp121196_c0_seq20	13171	cluster4
comp101356_c0_seq1	13173	cluster4
comp142082_c0_seq15	13510	cluster4
comp135377_c0_seq1	13846	cluster4
comp134941_c1_seq51	13858	cluster4
comp143402_c1_seq2	14031	cluster4
comp121245_c0_seq1	14426	cluster4
comp84652_c0_seq2	14665	cluster4
comp134896_c0_seq2	14747	cluster4
comp130549_c1_seq15	14793	cluster4
comp135580_c1_seq18	15853	cluster4
comp134108_c0_seq7	15853	cluster4
comp133753_c0_seq7	16668	cluster4
comp126566_c0_seq9	16668	cluster4
comp28136_c0_seq2	16719	cluster4
comp102308_c0_seq1	17912	cluster4
comp128482_c0_seq5	18554	cluster4
comp131139_c0_seq9	18817	cluster4
comp142662_c0_seq18	19271	cluster4
comp136059_c0_seq9	19305	cluster4
comp113297_c0_seq2	19451	cluster4
comp88504_c1_seq1	19451	cluster4
comp127743_c1_seq2	19456	cluster4
comp120016_c1_seq14	20987	cluster4
comp149557_c0_seq1	20987	cluster4
comp132485_c0_seq10	21931	cluster4
comp132485_c0_seq6	21931	cluster4
comp124044_c0_seq1	23108	cluster4
comp62369_c0_seq1	23108	cluster4
comp121940_c0_seq8	23123	cluster4
comp125096_c0_seq1	23124	cluster4
comp149653_c1_seq6	23856	cluster4
comp135707_c0_seq1	23999	cluster4
comp145298_c0_seq2	24013	cluster4
comp99458_c0_seq1	24847	cluster4
comp125723_c0_seq32	28276	cluster4
comp115787_c0_seq8	29869	cluster4
comp123828_c1_seq1	29988	cluster4
comp136970_c0_seq1	30423	cluster4
comp133327_c2_seq1	30454	cluster4
comp118096_c0_seq8	30730	cluster4
comp135292_c1_seq1	30751	cluster4
comp133778_c0_seq5	30752	cluster4
comp116338_c0_seq1	30891	cluster4
comp95825_c0_seq4	30907	cluster4
comp102431_c0_seq1	31044	cluster4
comp115943_c0_seq10	31109	cluster4
comp114197_c0_seq1	31295	cluster4
comp131079_c1_seq1	31299	cluster4
comp73812_c1_seq1	31315	cluster4
comp30356_c0_seq1	31315	cluster4
comp135941_c0_seq11	31342	cluster4
comp35455_c0_seq1	31370	cluster4
comp135817_c0_seq10	31539	cluster4
comp126937_c0_seq5	31567	cluster4
comp139610_c0_seq4	31577	cluster4
comp91074_c0_seq2	31739	cluster4
comp127786_c2_seq6	31739	cluster4
comp147903_c0_seq12	32274	cluster4
comp149599_c0_seq4	32427	cluster4
comp134567_c2_seq19	33099	cluster4
comp137721_c0_seq6	36988	cluster4
comp122231_c1_seq10	37130	cluster4
comp152214_c0_seq1	44836	cluster4
comp80791_c0_seq1	45721	cluster4
comp134154_c0_seq35	46058	cluster4
comp39023_c0_seq2	48194	cluster4
comp112809_c0_seq7	48246	cluster4
comp93848_c1_seq1	48253	cluster4
comp130377_c2_seq13	48273	cluster4
comp121960_c0_seq7	48419	cluster4
comp108208_c0_seq1	48602	cluster4
comp110435_c0_seq1	48764	cluster4
comp137169_c0_seq12	48764	cluster4
comp118619_c0_seq2	50340	cluster4
comp108658_c0_seq1	50495	cluster4
comp34576_c0_seq1	50495	cluster4
comp132825_c3_seq3	50542	cluster4
comp136365_c0_seq3	50690	cluster4
comp142619_c0_seq33	50820	cluster4
comp68047_c0_seq1	NA	cluster4
comp87833_c0_seq1	NA	cluster4
comp115756_c0_seq2	NA	cluster4
comp100419_c0_seq1	NA	cluster4
comp126329_c0_seq4	NA	cluster4
comp109073_c0_seq2	NA	cluster4
comp122158_c0_seq3	NA	cluster4
comp145971_c0_seq21	NA	cluster4
comp108222_c0_seq2	NA	cluster4
comp148462_c1_seq1	NA	cluster4
comp136069_c0_seq1	NA	cluster4
comp125142_c0_seq2	NA	cluster4
comp131884_c0_seq11	NA	cluster4
comp119673_c0_seq4	NA	cluster4
comp144263_c1_seq13	NA	cluster4
comp33815_c0_seq1	NA	cluster4
comp132557_c0_seq15	NA	cluster4
comp128325_c0_seq11	NA	cluster4
comp142334_c0_seq5	NA	cluster4
comp70336_c0_seq1	NA	cluster4
comp92742_c0_seq2	NA	cluster4
comp133395_c0_seq5	NA	cluster4
comp133684_c0_seq6	NA	cluster4
comp119941_c0_seq11	NA	cluster4
comp72866_c0_seq3	NA	cluster4
comp41101_c0_seq1	NA	cluster4
comp128583_c1_seq3	NA	cluster4
comp126824_c0_seq5	NA	cluster4
comp132132_c1_seq4	NA	cluster4
comp160684_c0_seq1	NA	cluster4
comp104666_c0_seq1	NA	cluster4
comp119655_c0_seq4	NA	cluster4
comp98248_c0_seq1	NA	cluster4
comp30185_c0_seq1	NA	cluster4
comp35160_c0_seq1	NA	cluster4
comp65002_c0_seq1	NA	cluster4
comp64841_c0_seq1	NA	cluster4
comp67615_c0_seq1	NA	cluster4
comp128928_c0_seq30	NA	cluster4
comp130997_c1_seq12	NA	cluster4
comp78608_c0_seq2	NA	cluster4
comp142273_c0_seq19	NA	cluster4
[truncated: 1,953 more rows]

## Sheet: cluster1to9-venn-floral-meiosis
cluster1	floral_orthos	2086
cluster1	floral_orthos	2426
cluster1	floral_orthos	4081
cluster1	floral_orthos	4128
cluster1	floral_orthos	5580
cluster1	floral_orthos	7470
cluster1	floral_orthos	16730
cluster1	floral_orthos	19233
cluster1	floral_orthos	30930
cluster2	floral_orthos	482
cluster2	floral_orthos	6125
cluster2	floral_orthos	8930
cluster2	floral_orthos	14803
cluster3	floral_orthos	10164
cluster4	floral_orthos	2959
cluster5	floral_orthos	659
cluster5	floral_orthos	1650
cluster5	floral_orthos	30805
cluster7	floral_orthos	716
cluster7	floral_orthos	7224
cluster8	floral_orthos	1079
cluster8	floral_orthos	2086
cluster8	floral_orthos	2997
cluster8	floral_orthos	4081
cluster8	floral_orthos	6161
cluster8	floral_orthos	16730
cluster8	floral_orthos	20577
cluster8	floral_orthos	21046
cluster8	floral_orthos	30930
cluster9	floral_orthos	1875
cluster9	floral_orthos	3583
cluster9	floral_orthos	7224
cluster9	floral_orthos	10258
cluster9	floral_orthos	11453
cluster8	meiosis_orthos	46
cluster9	meiosis_orthos	1687
cluster9	meiosis_orthos	6015
cluster3	meiosis_orthos	2255
cluster1	meiosis_orthos	46
cluster1	meiosis_orthos	1687
cluster1	meiosis_orthos	4636
cluster1	meiosis_orthos	7864
cluster1	meiosis_orthos	9504
cluster1	meiosis_orthos	10401
cluster1	meiosis_orthos	11438
cluster1	meiosis_orthos	23188
cluster8	PMC_orthos	1325
cluster8	PMC_orthos	5713
cluster8	PMC_orthos	11797
cluster8	PMC_orthos	13493
cluster8	PMC_orthos	15988
cluster8	PMC_orthos	31766
cluster8	PMC_orthos	48223
cluster8	PMC_orthos	48480
