# Supplementary material for: Comparative phylogenomic analyses and co-expression gene network reveal insights in flowering time and aborted meiosis in woody bamboo, Bambusa oldhamii ‘Xia Zao’ ZSX
Source: Front Plant Sci. 2022 Nov 9;13:1023240. doi: 10.3389/fpls.2022.1023240 (PMC9681927; doi:10.3389/fpls.2022.1023240)
Supplement: Supplementary file 13 [file Table_3.xlsx]

## Sheet: Floral gene
Additional file 4: List of known function of floral developmental genes
	Gene name	Rice gene ID	Best hit in Bambusa	NF_Cb	F_Cb	F_ShU	F_ShA	F_Fl1	F_Fl2	F_Fl3	baseMean	log2FoldChange	lfcSE	stat	pvalue	padj	NF_Cb_R1	NF_Cb_R2	NF_Cb_R3	F_Cb_R1	F_Cb_R2	F_Cb_R3
1_flowering time	OsELF3a	LOC_Os01g38530.1	comp149293_c0_seq1	6.76	6.82	5.92	5.88	6.3	6.04	6.09	1161.84	0.16861	0.319683	0.527429	0.597896	0.886753	1092.76	1230.26	1375.64	1287.91	1329.54	654.927
1_flowering time	OsFVE	LOC_Os01g51300.2	comp147657_c0_seq11	8.15	8.41	8.57	8.4	9.14	8.48	8.16	3118.8	3.98e-05	0.235181	0.000169189	0.999865	0.999948	3054.55	2655.45	3647.57	3032.82	3103.99	3218.39
1_flowering time	OsSPA1	LOC_Os01g52640.3	comp147709_c0_seq11	5.99	5.95	5.89	6.25	6.03	6.07	5.89	948.796	0.284538	0.219064	1.29888	0.193985	0.574237	980.894	1113.09	1037.47	884.325	847.605	829.384
1_flowering time	OsFDb	LOC_Os01g59760.1	comp144176_c0_seq16	5.68	5.82	5.88	5.56	6	5.79	5.71	356.113	0.112211	0.233952	0.479633	0.631488	0.898859	393.3	351.504	366.071	337.557	352.682	335.567
1_flowering time	OsLD	LOC_Os01g70810.1	comp148940_c0_seq20	5.35	5.41	4.8	4.84	5.48	5.4	5.32	890.339	0.17215	0.242854	0.70886	0.478411	0.832804	904.354	1116.29	812.578	850.941	859.946	797.925
1_flowering time	OsFY	LOC_Os01g72220.1	comp146749_c0_seq103	6.5	6.87	5.72	5.94	6.83	6.41	6.18	1223.97	-0.123071	0.231506	-0.531611	0.594995	0.885276	1109.25	1275	1127.76	1201.11	1443.85	1186.88
1_flowering time	OsLUX	LOC_Os01g74020.1	comp130147_c0_seq1	2.97	3.6	3.65	3.37	3.68	4.08	4.29	26.2634	-0.366449	0.515731	-0.710543	0.477368	0.832342	29.4386	17.0426	21.3404	20.0309	50.6615	19.0663
1_flowering time	OsPAF	LOC_Os02g04100.1	comp139573_c0_seq2	8.54	8.77	8.78	8.84	8.8	9.1	9.07	2498.35	0.0256286	0.236551	0.108343	0.913724	0.98143	2484.62	2228.32	2851.41	2388.12	2779.24	2258.4
1_flowering time	OsZTLb	LOC_Os02g05700.1	comp148176_c0_seq2	8.28	7.4	6.89	7.09	7.51	7.62	7.62	2988.31	1.0972	0.276017	3.97511	7.03e-05	0.00175356	3313.61	4520.55	4476.57	2354	1538.68	1726.45
1_flowering time	OsRCN2	LOC_Os02g32950.1	comp136595_c0_seq5	2.76	4.11	2.36	1.57	2.04	1.06	1.56	35.3125	-0.566113	0.805494	-0.702815	0.482171	0.83494	62.4098	1.06516	3.28315	14.8377	29.2278	101.051
1_flowering time	OsCRY1a	LOC_Os02g36380.1	comp150581_c0_seq5	7.94	8.04	8.27	8.13	7.7	7.58	7.61	3438.92	0.142302	0.230166	0.618259	0.536405	0.861021	3466.69	3936.84	3432.53	3410.44	3569.04	2818
1_flowering time	OsTOC1	LOC_Os02g40510.1	comp148380_c2_seq5	7.71	7.46	7.4	7.64	7.49	7.33	7.41	2193.13	0.475827	0.276495	1.72092	0.0852648	0.368405	2339.78	2831.2	2516.53	2365.87	1411.38	1694.04
1_flowering time	OsCRY2	LOC_Os02g41550.1	comp145989_c0_seq7	8.42	8.3	7.69	7.36	7.42	7.18	7.39	5365.81	0.355098	0.316511	1.12191	0.2619	0.658075	5570.96	5124.5	7456.02	6099.03	4894.68	3049.65
1_flowering time	OsMADS22	LOC_Os02g52340.1	comp148817_c0_seq1	8.56	8.91	8.1	7.88	6.67	6.45	6.68	2625.46	-0.0921313	0.278928	-0.330305	0.741169	0.93723	2199.65	2591.54	2826.79	3045.43	3143.61	1945.72
1_flowering time	OsCOP1	LOC_Os02g53140.1	comp146516_c0_seq26	4.8	4.59	4.81	5.31	5.66	5.56	5.26	317.757	0.451439	0.275676	1.63757	0.101511	0.407286	317.937	419.674	367.712	305.656	214.337	281.228
1_flowering time	OsMADS50	LOC_Os03g03070.1	comp143467_c0_seq19	8.57	7.82	7.21	6.45	5.84	5.3	5.15	1157.43	0.937789	0.370232	2.53298	0.0113099	0.0944196	1145.75	1681.89	1795.88	986.705	946.33	387.999
1_flowering time	OsMADS47	LOC_Os03g08754.1	comp148817_c0_seq1	8.56	8.91	8.1	7.88	6.67	6.45	6.68	2625.46	-0.0921313	0.278928	-0.330305	0.741169	0.93723	2199.65	2591.54	2826.79	3045.43	3143.61	1945.72
1_flowering time	HAP5	LOC_Os03g14669.1	comp143516_c0_seq3	6.69	7.07	6.73	6.53	7.37	6.72	6.6	712.083	-0.133417	0.237759	-0.561143	0.5747	0.87736	620.566	753.07	661.554	684.017	828.77	724.519
1_flowering time	OsPRR73	LOC_Os03g17570.1	comp143872_c0_seq1	6.49	6.81	6.87	7.54	6.97	6.79	6.95	1154.41	-0.0774633	0.249818	-0.310079	0.756501	0.941996	1053.9	1287.78	1025.98	1351.71	1204.18	1002.89
1_flowering time	OsSWN	LOC_Os03g19480.1	comp148447_c1_seq15	6.99	7.13	6.67	6.28	6.36	6.6	6.78	2339.33	0.0993622	0.268485	0.370084	0.71132	0.927078	2284.44	2568.11	2414.75	2370.32	2737.67	1660.67
1_flowering time	OsFLKb	LOC_Os03g42900.1	comp144709_c0_seq15	6.76	7.28	6.71	6.66	7.01	6.91	7.03	1358.19	-0.265653	0.278214	-0.954853	0.339652	0.736887	1145.75	1336.78	1206.56	1358.39	1945.27	1156.37
1_flowering time	OsMSI1	LOC_Os03g43890.1	comp140290_c0_seq6	8.44	8.46	7.83	7.96	8.51	7.96	7.69	2512.71	0.225078	0.263009	0.855781	0.392119	0.776939	2413.97	2670.36	3058.25	2238.26	2838.34	1857.06
1_flowering time	OsPHYA	LOC_Os03g51030.1	comp148689_c0_seq3	7.29	7.47	6.33	5.7	5.97	5.22	5.77	4056.44	0.0775353	0.250926	0.308997	0.757324	0.942348	4385.17	3364.85	4755.64	4443.88	3839.88	3549.19
1_flowering time	A class MADS-box gene	LOC_Os03g54160.1	comp129894_c0_seq22	-0.36	8.95	9.02	8.78	9.95	9.22	9.26	716.103	-8.04202	0.538048	-14.9467	1.64e-50	1.74e-46	2.35509	0	3.28315	2277.58	827.471	1185.92
1_flowering time	OsMADS14(A-class)	LOC_Os03g54160.1	comp149532_c0_seq9	4.31	8.63	7.7	7.42	8.1	7.87	8.01	1121.34	-3.91787	0.338171	-11.5855	4.88e-31	9.26e-28	108.334	154.449	105.061	2937.12	2026.46	1396.61
1_flowering time	A class MADS-box gene	LOC_Os03g54160.1	comp134995_c1_seq20	7.79	9.05	8.43	8.3	8.27	7.98	7.86	2262.02	-0.960442	0.358147	-2.6817	0.00732493	0.0690887	943.213	1564.72	1989.59	4159	2897.45	2018.17
1_flowering time	OsFRI	LOC_Os03g63440.1	comp134773_c0_seq1	9.39	9.51	7.33	7.2	8.76	7.69	7.67	4870.1	0.123436	0.369132	0.334395	0.738082	0.936503	3656.27	5368.42	6247.83	6765.98	4647.22	2534.86
1_flowering time	OsRCN4	LOC_Os04g33570.1	comp136595_c0_seq5	2.76	4.11	2.36	1.57	2.04	1.06	1.56	35.3125	-0.566113	0.805494	-0.702815	0.482171	0.83494	62.4098	1.06516	3.28315	14.8377	29.2278	101.051
1_flowering time	OsCRY1b	LOC_Os04g37920.1	comp150581_c0_seq5	7.94	8.04	8.27	8.13	7.7	7.58	7.61	3438.92	0.142302	0.230166	0.618259	0.536405	0.861021	3466.69	3936.84	3432.53	3410.44	3569.04	2818
1_flowering time	OsFLD	LOC_Os04g47270.1	comp145921_c0_seq9	3.57	3.88	3.21	3.33	4.18	3.8	3.7	223.212	-0.0532206	0.254647	-0.208998	0.83445	0.96351	195.472	226.88	234.745	218.856	222.131	241.189
1_flowering time	HAP3	LOC_Os05g38820.1	comp139582_c1_seq13	7.51	7.41	7.31	7.09	7.11	7.23	7.42	1113.2	0.350502	0.242117	1.44766	0.147712	0.500263	1133.97	1244.11	1375.64	939.967	1127.54	857.984
1_flowering time	OsELF3b	LOC_Os06g05060.1	comp149293_c0_seq1	6.76	6.82	5.92	5.88	6.3	6.04	6.09	1161.84	0.16861	0.319683	0.527429	0.597896	0.886753	1092.76	1230.26	1375.64	1287.91	1329.54	654.927
1_flowering time	RFT1/OsFTL3	LOC_Os06g06300.1	comp132543_c0_seq16	-0.47	4.37	4.22	4.06	6.4	6.33	6.61	45.4107	-4.3538	0.552929	-7.87407	3.43e-15	1.07e-12	2.35509	3.19549	1.64157	117.96	82.4873	64.8254
1_flowering time	Hd3a/OsFTL2	LOC_Os06g06320.1	comp132543_c0_seq16	-0.47	4.37	4.22	4.06	6.4	6.33	6.61	45.4107	-4.3538	0.552929	-7.87407	3.43e-15	1.07e-12	2.35509	3.19549	1.64157	117.96	82.4873	64.8254
1_flowering time	OsMADS55	LOC_Os06g11330.1	comp148817_c0_seq1	8.56	8.91	8.1	7.88	6.67	6.45	6.68	2625.46	-0.0921313	0.278928	-0.330305	0.741169	0.93723	2199.65	2591.54	2826.79	3045.43	3143.61	1945.72
1_flowering time	OsCLF	LOC_Os06g16390.1	comp147180_c0_seq14	3.15	4.71	6.18	6.28	6.59	6.35	5.92	232.809	-1.2407	0.387705	-3.2001	0.00137379	0.0193985	188.407	116.103	93.5696	215.888	290.979	491.911
1_flowering time	OsZTLa	LOC_Os06g47890.1	comp148176_c0_seq2	8.28	7.4	6.89	7.09	7.51	7.62	7.62	2988.31	1.0972	0.276017	3.97511	7.03e-05	0.00175356	3313.61	4520.55	4476.57	2354	1538.68	1726.45
1_flowering time	A class MADS-box gene	LOC_Os07g01820.1	comp129894_c2_seq2	-0.96	9.41	8.84	8.62	10.26	9.56	9.72	413.465	-7.91512	0.594696	-13.3095	2.04e-40	9.02e-37	0	1.06516	0	1358.39	498.821	622.515
1_flowering time	A class MADS-box gene	LOC_Os07g01820.1	comp150546_c1_seq8	7.97	10.28	9.89	9.75	9.24	8.82	9	990.291	-1.9625	0.368232	-5.32952	9.85e-08	6.45e-06	256.705	438.847	443.225	1851.74	2073.22	878.003
1_flowering time	OsMADS15(A-class)	LOC_Os07g01820.1	comp149532_c0_seq9	4.31	8.63	7.7	7.42	8.1	7.87	8.01	1121.34	-3.91787	0.338171	-11.5855	4.88e-31	9.26e-28	108.334	154.449	105.061	2937.12	2026.46	1396.61
1_flowering time	A class MADS-box gene	LOC_Os07g41370.1	comp149532_c0_seq9	4.31	8.63	7.7	7.42	8.1	7.87	8.01	1121.34	-3.91787	0.338171	-11.5855	4.88e-31	9.26e-28	108.334	154.449	105.061	2937.12	2026.46	1396.61
1_flowering time	Hd2/OsPRR37	LOC_Os07g49460.2	comp135390_c0_seq7	6.08	6.68	5.63	6.2	6.26	6.56	6.35	807.8	-0.352285	0.290565	-1.21241	0.225355	0.616488	612.323	825.501	681.253	934.032	1132.09	661.601
1_flowering time	OsFIE1a	LOC_Os08g04270.1	comp127034_c0_seq2	5.79	5.56	5.23	5.03	6.31	5.68	5.31	335.935	0.484789	0.271485	1.78569	0.074149	0.338973	402.72	308.897	469.49	273.755	260.452	300.294
1_flowering time	OsFIE1b	LOC_Os08g04290.1	comp127034_c0_seq2	5.79	5.56	5.23	5.03	6.31	5.68	5.31	335.935	0.484789	0.271485	1.78569	0.074149	0.338973	402.72	308.897	469.49	273.755	260.452	300.294
1_flowering time	OsCCA1	LOC_Os08g06110.2	comp148937_c0_seq3	7.8	8.28	7.79	8.67	9.41	8.94	9.1	3704.7	-0.222684	0.246643	-0.902861	0.3666	0.758137	3470.22	3930.45	2835	3639.68	3839.88	4512.99
1_flowering time	OsFCA	LOC_Os09g03610.1	comp150112_c0_seq4	7.41	7.51	6.52	6.59	7.42	7.02	6.86	1747.57	0.141808	0.278979	0.508311	0.611235	0.891558	1617.95	1903.45	1987.94	1662.56	2089.46	1224.06
1_flowering time	OsCO3; OsB	LOC_Os09g06464.1	comp123947_c0_seq7	0.7	1.8	3.88	5.65	5.76	5.67	5.75	13.623	-0.70448	0.73929	-0.952915	0.340633	0.737756	0	23.4336	3.28315	23.7403	6.49506	24.7862
1_flowering time	OsFPA	LOC_Os09g34070.1	comp147791_c0_seq2	6.55	6.48	5.7	5.63	6.8	6.35	6.23	1522.58	0.315512	0.218982	1.44081	0.149638	0.503733	1738.05	1630.76	1705.59	1354.68	1239.26	1467.15
1_flowering time	OsPRR95	LOC_Os09g36220.1	comp146523_c0_seq10	9.19	8.7	8.52	9.5	9.77	9.37	9.54	4166.49	0.689762	0.329163	2.0955	0.0361263	0.212356	4592.42	6314.28	4653.86	4415.69	3029.3	1993.38
1_flowering time	OsFDa	LOC_Os09g36910.1	comp147891_c2_seq15	9.78	9.59	6.87	6.71	4.5	2.85	3.02	3244.14	0.415348	0.387365	1.07224	0.283613	0.682723	2608.26	3531.01	5075.74	2691.55	4101.63	1456.67
1_flowering time	OsSUF4	LOC_Os09g38790.1	comp150126_c1_seq2	7.99	8.01	7.66	7.53	8.25	8.05	7.95	1874.76	0.230192	0.216224	1.0646	0.287057	0.685664	2025.38	1992.92	2061.82	1728.59	1580.9	1858.96
1_flowering time	OsLHP1	LOC_Os10g17770.1	comp4967_c0_seq1	-2	-2	-2	-2	-2	-2	-2	0	NA	NA	NA	NA	NA	0	0	0	0	0	0
1_flowering time	OSMADS56	LOC_Os10g39130.1	comp134403_c2_seq6	6.27	5.12	4.05	3.52	4.81	4.99	5.05	271.643	1.09298	0.315269	3.46681	0.000526673	0.00907762	292.031	420.739	408.752	198.825	192.254	117.258
1_flowering time	OsPEP	LOC_Os10g41440.1	comp146746_c0_seq7	8.07	8.3	7.84	7.84	8.36	7.93	7.82	2720.11	0.0178657	0.268544	0.0665278	0.946958	0.98829	2356.27	2726.82	3130.48	2808.77	3214.41	2083.95
1_flowering time	OsPRR59	LOC_Os11g05930.1	comp146956_c0_seq9	7.96	7.82	7.2	7.32	7.57	7.31	7.4	3428.77	0.363769	0.313161	1.1616	0.245396	0.639586	3069.86	4604.7	3954.55	3576.62	3432.64	1934.28
1_flowering time	OsFKF1	LOC_Os11g34460.1	comp148176_c0_seq2	8.28	7.4	6.89	7.09	7.51	7.62	7.62	2988.31	1.0972	0.276017	3.97511	7.03e-05	0.00175356	3313.61	4520.55	4476.57	2354	1538.68	1726.45
1_flowering time	ELF4	LOC_Os11g40610.1	comp128485_c0_seq18	7.68	7.99	8.13	8.02	8.19	7.95	8.04	615.252	-0.0639346	0.291993	-0.21896	0.826682	0.961456	439.224	662.531	702.593	635.794	738.488	512.883
1_flowering time	OsRCN3	LOC_Os12g05590.1	comp136595_c0_seq5	2.76	4.11	2.36	1.57	2.04	1.06	1.56	35.3125	-0.566113	0.805494	-0.702815	0.482171	0.83494	62.4098	1.06516	3.28315	14.8377	29.2278	101.051
1_flowering time	A class MADS-box gene	LOC_Os12g31748.2	comp132197_c0_seq5	6.85	10.29	9.43	9.2	9.94	9.25	9.25	1224.68	-3.05257	0.343155	-8.89562	5.81e-19	3.35e-16	209.603	311.028	196.989	3193.07	1541.28	1896.14
1_flowering time	OsFLKa	LOC_Os12g40560.2	comp144709_c0_seq15	6.76	7.28	6.71	6.66	7.01	6.91	7.03	1358.19	-0.265653	0.278214	-0.954853	0.339652	0.736887	1145.75	1336.78	1206.56	1358.39	1945.27	1156.37
2_photoperiodic flowering	OsGI	LOC_Os01g08700.1	comp149106_c0_seq2	10.23	10.15	9.02	9.42	9.52	9.28	9.37	18905.2	0.313001	0.231805	1.35027	0.176928	0.548598	20230.2	24596.7	18147.6	17291.8	16856.6	16308.4
2_photoperiodic flowering	OsLFL1	LOC_Os01g51610.1	comp145537_c0_seq3	-2	-1.74	0.76	0.67	1.72	1.75	5.12	0.108251	-0.23908	0.473516	-0.504902	0.613627	NA	0	0	0	0	0.649506	0
2_photoperiodic flowering	OsMADS51	LOC_Os01g69850.1	comp128211_c0_seq10	8.31	8.75	6.65	6.25	7.51	7.05	7.38	1265.7	-0.19201	0.357788	-0.536659	0.591503	0.88393	1084.52	1168.48	1278.79	1727.85	1665.33	669.227
2_photoperiodic flowering	PHYB	LOC_Os03g19590.1	comp148520_c0_seq1	7.19	7.05	6.57	6.24	6.71	6.37	6.32	3193.95	0.390536	0.224262	1.74143	0.0816086	0.359207	3875.3	3156.08	3865.9	2822.87	2830.55	2613.04
2_photoperiodic flowering	Hd6	LOC_Os03g55389.1	comp146063_c0_seq12	7.25	7.46	7.68	7.61	7.49	7.38	7.39	1264.47	0.0397239	0.238391	0.166633	0.867659	0.971296	1148.11	1281.39	1418.32	1257.49	1389.94	1091.55
2_photoperiodic flowering	ETR2	LOC_Os04g08740.1	comp149288_c0_seq2	5.64	6.31	6.52	6.4	6.28	6.31	6.25	987.627	-0.394745	0.300329	-1.31438	0.188719	0.566217	752.451	913.91	878.241	1004.51	829.419	1547.23
2_photoperiodic flowering	Hd1/OsA	LOC_Os06g16370.1	comp131755_c0_seq15	0.54	0.92	1.83	1.22	1.21	0.9	1.18	13.3821	-0.159478	0.554779	-0.287462	0.773758	0.947134	14.1305	14.9123	8.20786	9.64449	16.2376	17.1597
2_photoperiodic flowering	SE5	LOC_Os06g40080.1	comp134388_c0_seq2	6.32	7.59	8.01	7.68	6.87	7.05	7.85	716.471	-0.98433	0.347471	-2.83284	0.00461367	0.049006	619.388	352.569	438.3	1055.7	1239.91	592.962
2_photoperiodic flowering	Ghd7	LOC_Os07g15770.1	comp121863_c0_seq1	-2	-2	0.74	1.12	1.19	1.82	1.21	0	NA	NA	NA	NA	NA	0	0	0	0	0	0
2_photoperiodic flowering	Ehd2/OsID1/RID1	LOC_Os10g28330.1	comp150545_c1_seq1	5.09	5.14	4.43	4.36	4.92	4.39	4.05	1539.98	0.186287	0.276731	0.673171	0.500839	0.843989	1250.55	1981.2	1695.74	1451.87	1653.64	1206.9
2_photoperiodic flowering	Ehd1	LOC_Os10g32600.1	comp184987_c0_seq1	-1.5	-0.84	-2	-1.46	-1.27	-1.54	-1.31	1.3836	-0.482663	0.787423	-0.612965	0.539899	NA	2.35509	0	0	1.48377	0.649506	3.81326
2_photoperiodic flowering	RCN1/OsTFL1	LOC_Os11g05470.1	comp136595_c0_seq5	2.76	4.11	2.36	1.57	2.04	1.06	1.56	35.3125	-0.566113	0.805494	-0.702815	0.482171	0.83494	62.4098	1.06516	3.28315	14.8377	29.2278	101.051
3_Regulation of Meristem Fate and Maintenance	CKX2	LOC_Os01g10110.1	comp136832_c0_seq3	-1.72	-0.59	-0.41	2.2	3.36	4.24	3.7	1.42036	-0.951681	0.790249	-1.20428	0.228481	NA	0	1.06516	0	0.741884	1.94852	4.76658
3_Regulation of Meristem Fate and Maintenance	LOG	LOC_Os01g40630.1	comp144173_c2_seq29	2.48	3.47	2.49	1.71	3.39	4.3	4.52	87.5396	-0.742749	0.347637	-2.13656	0.0326335	0.198027	55.3446	86.2782	50.8888	130.572	105.869	96.2848
3_Regulation of Meristem Fate and Maintenance	FOS1	LOC_Os02g21890.1	comp130698_c0_seq4	-0.18	2.82	4.05	3.58	3.5	4.61	5.1	8.52313	-2.24454	0.712345	-3.15091	0.00162761	0.0220098	3.53263	0	1.64157	17.8052	9.09308	19.0663
3_Regulation of Meristem Fate and Maintenance	LHS1/OsMADS1	LOC_Os03g11614.1	comp149043_c0_seq8	2.77	3.47	4.18	3.28	8.98	8.77	8.48	25.7085	-0.433911	0.497428	-0.872308	0.38304	0.76958	11.7754	23.4336	29.5483	41.5455	27.9288	20.0196
3_Regulation of Meristem Fate and Maintenance	OSH1	LOC_Os03g51690.2	comp144891_c0_seq7	7.44	8.63	7.93	8.03	9.12	7.66	6.78	1247.73	-0.894083	0.313744	-2.84972	0.00437582	0.0470742	680.62	812.719	1083.44	1112.08	1839.4	1958.11
3_Regulation of Meristem Fate and Maintenance	OsIDS1	LOC_Os03g60430.1	comp150397_c0_seq5	7.29	7.46	7	6.96	7.3	7.47	7.65	4072.87	0.0741543	0.238352	0.311112	0.755715	0.941673	3884.72	4256.39	4399.41	3719.06	4705.67	3471.97
3_Regulation of Meristem Fate and Maintenance	TOB1	LOC_Os04g45330.1	comp143927_c0_seq4	5	5.72	4.26	3.59	7.75	6.01	5.07	220.834	-0.459909	0.40094	-1.14708	0.25135	0.646647	136.595	273.747	139.534	148.377	359.826	266.928
3_Regulation of Meristem Fate and Maintenance	OsWOX4	LOC_Os04g55590.1	comp123941_c0_seq1	0.04	2.15	3.16	3.49	2.7	0.89	-0.18	9.5992	-1.51086	0.726273	-2.08029	0.0374986	0.21756	5.88772	0	4.92472	5.19319	12.9901	28.5995
3_Regulation of Meristem Fate and Maintenance	FCP1,FCP2	LOC_Os06g34180.1	comp130095_c0_seq1	3.61	2.44	2.62	3.07	4.11	3.61	3.57	26.5116	1.30216	0.487059	2.67351	0.00750628	0.0703868	27.0835	30.8897	59.0966	15.5796	16.8872	9.53315
3_Regulation of Meristem Fate and Maintenance	FON1	LOC_Os06g50340.1	comp145820_c0_seq2	0.9	2.8	4.12	3.95	5.23	4.43	3.76	64.2388	-1.61982	0.471488	-3.43555	0.000591352	0.00996929	51.8119	19.1729	14.7742	69.7371	97.4259	132.511
3_Regulation of Meristem Fate and Maintenance	OSH15	LOC_Os07g03770.1	comp144891_c0_seq7	7.44	8.63	7.93	8.03	9.12	7.66	6.78	1247.73	-0.894083	0.313744	-2.84972	0.00437582	0.0470742	680.62	812.719	1083.44	1112.08	1839.4	1958.11
3_Regulation of Meristem Fate and Maintenance	SNB	LOC_Os07g13170.2	comp150397_c0_seq5	7.29	7.46	7	6.96	7.3	7.47	7.65	4072.87	0.0741543	0.238352	0.311112	0.755715	0.941673	3884.72	4256.39	4399.41	3719.06	4705.67	3471.97
3_Regulation of Meristem Fate and Maintenance	FZP	LOC_Os07g47330.1	comp97000_c0_seq1	0.11	0.28	-0.9	-1.08	-0.06	-1.43	-1.29	4.20564	0.00838432	0.796274	0.0105294	0.991599	0.998497	2.35509	8.5213	1.64157	8.90261	0	3.81326
3_Regulation of Meristem Fate and Maintenance	ASP1	LOC_Os08g06480.1	comp150501_c1_seq2	8.61	8.75	8.86	8.69	9.21	9.1	8.91	8483.63	0.111414	0.281896	0.395231	0.692672	0.920285	10500.2	8333.83	7630.03	7300.88	6580.79	10556.1
3_Regulation of Meristem Fate and Maintenance	FON2	LOC_Os11g38270.1	comp32769_c0_seq1	1.35	1.86	1.6	1.24	1.44	1.63	2.02	5.34382	-0.251833	0.71886	-0.350322	0.726097	0.931765	3.53263	4.26065	6.56629	4.4513	10.3921	2.85995
4_floral organ identity	C class MADS-box gene	LOC_Os01g10504.3	comp136952_c1_seq1	6.07	3.6	5.65	4.23	7.24	9.55	10.33	223.531	2.47338	0.495913	4.98754	6.12e-07	3.25e-05	93.026	425	651.704	54.1575	61.0536	56.2456
4_floral organ identity	C class MADS-box gene	LOC_Os01g10504.3	comp133391_c0_seq19	-2	-2	0.25	-1.35	4.84	5.47	6.05	0	NA	NA	NA	NA	NA	0	0	0	0	0	0
4_floral organ identity	B class MADS-box gene	LOC_Os01g66030.1	comp92557_c0_seq1	0.38	1.7	0.93	-0.16	3.31	5.63	6.35	3.24154	-0.771203	0.782017	-0.986172	0.324049	0.722039	2.35509	3.19549	0	5.19319	5.84555	2.85995
4_floral organ identity	G class MADS-box gene	LOC_Os02g45770.1	comp139364_c0_seq3	-1.27	-0.5	-1.04	-1.36	7.5	7.31	7.32	0.876436	-0.334895	0.718594	-0.466042	0.641185	NA	0	0	1.64157	2.96754	0.649506	0
4_floral organ identity	E class MADS-box gene	LOC_Os03g11614.1	comp138989_c1_seq14	0.95	0.73	0.54	1.33	8.89	10.47	11.15	3.50055	0.364379	0.7547	0.482813	0.629228	0.89819	5.88772	3.19549	3.28315	2.22565	2.59802	3.81326
4_floral organ identity	G class MADS-box gene	LOC_Os04g49150.1	comp139364_c0_seq1	-0.84	0	0.14	-0.56	9.08	8.91	9.1	2.15579	-0.546919	0.805402	-0.679063	0.497098	NA	0	1.06516	3.28315	1.48377	5.19605	1.90663
4_floral organ identity	C class MADS-box gene	LOC_Os05g11414.2	comp129881_c0_seq2	-2	-2	0.53	1.12	2.98	4.33	5.3	0	NA	NA	NA	NA	NA	0	0	0	0	0	0
4_floral organ identity	C class MADS-box gene	LOC_Os05g11414.2	comp129916_c0_seq3	-1.24	-2	0.88	-0.79	5.26	6.66	7.26	0.196257	0.35669	0.494911	0.720716	0.471085	NA	1.17754	0	0	0	0	0
4_floral organ identity	C class MADS-box gene	LOC_Os05g11414.2	comp146177_c0_seq18	-2	-2	0.26	-2	4.28	5.65	6.37	0	NA	NA	NA	NA	NA	0	0	0	0	0	0
4_floral organ identity	B class MADS-box gene	LOC_Os05g34940.1	comp129127_c2_seq15	3.2	3.82	2.01	1.94	7.25	8.76	9.26	34.7799	-0.352811	0.5238	-0.67356	0.500591	0.843808	22.3733	31.9549	36.1146	46.7387	59.105	12.3931
4_floral organ identity	B class MADS-box gene	LOC_Os05g34940.1	comp100182_c0_seq1	3.65	4.12	1.98	1.2	7.29	8.75	9.21	21.7263	-0.225034	0.526663	-0.427282	0.669174	0.912428	22.3733	19.1729	18.0573	32.6429	28.5783	9.53315
4_floral organ identity	E class MADS-box gene	LOC_Os06g06750.1	comp134381_c0_seq1	7.3	7.34	6.55	5.46	8	8.62	9.11	617.396	0.184497	0.394265	0.467952	0.639819	0.901679	442.757	733.897	802.729	751.528	700.817	272.648
4_floral organ identity	B class MADS-box gene	LOC_Os06g49840.2	comp136118_c0_seq8	1.63	2.25	1.94	1.99	7.48	9.65	10.33	22.8495	-0.380726	0.567709	-0.670636	0.502453	0.844895	7.06526	29.8246	21.3404	22.9984	41.5684	14.2997
4_floral organ identity	E class MADS-box gene	LOC_Os08g41950.2	comp130554_c0_seq10	-1.54	0.43	3.09	4.22	4.52	3.53	3.68	2.74639	-1.60039	0.803486	-1.99181	0.0463923	NA	0	0	1.64157	2.96754	5.19605	6.67321
5_Flower and Spikelet Development	OPB/SL1	LOC_Os01g03840.1	comp143244_c0_seq3	-0.48	3.25	2.34	0.71	6.39	4.78	4.33	28.4795	-3.24664	0.624706	-5.19708	2.02e-07	1.24e-05	3.53263	4.26065	1.64157	33.3848	103.271	24.7862
5_Flower and Spikelet Development	OsMADS3	LOC_Os01g10504.3	comp136952_c1_seq1	6.07	3.6	5.65	4.23	7.24	9.55	10.33	223.531	2.47338	0.495913	4.98754	6.12e-07	3.25e-05	93.026	425	651.704	54.1575	61.0536	56.2456
5_Flower and Spikelet Development	OsETTIN2	LOC_Os01g48060.1	comp148341_c0_seq6	7.43	7.83	8.38	8.12	8.24	7.65	7.34	2681.39	-0.140477	0.232887	-0.603198	0.546377	0.865018	2537.61	2372.12	2734.86	2416.32	2866.27	3161.19
5_Flower and Spikelet Development	CFO1/OsMADS32	LOC_Os01g52680.1	comp140850_c2_seq13	5.35	5.48	5.43	5.07	7.75	6.86	5.54	263.736	0.108542	0.345761	0.313923	0.753579	0.941106	188.407	316.353	318.465	215.888	350.733	192.57
5_Flower and Spikelet Development	OsETTIN3	LOC_Os01g54990.1	comp148605_c0_seq32	6.95	7.03	6.62	6.36	6.52	6.43	6.29	2858.94	0.177158	0.251669	0.703931	0.481476	0.834442	2925.02	2742.79	3448.94	2158.14	2909.14	2969.58
5_Flower and Spikelet Development	OsMADS2(Bclass)	LOC_Os01g66030.1	comp150591_c0_seq10	6.23	6.17	5.88	5.53	6.82	8.3	9.02	705.289	0.29274	0.295323	0.991254	0.321561	0.71957	717.124	814.849	806.012	842.038	600.793	450.918
5_Flower and Spikelet Development	OsMADS6	LOC_Os02g45770.1	comp129881_c0_seq2	-2	-2	0.53	1.12	2.98	4.33	5.3	0	NA	NA	NA	NA	NA	0	0	0	0	0	0
5_Flower and Spikelet Development	TH1/BLS1	LOC_Os02g56610.1	comp144483_c0_seq15	9.04	9.53	8.54	8.42	7.48	6.67	6.56	3333.21	-0.229794	0.234605	-0.979494	0.327336	0.725454	2591.77	3186.97	3409.55	3675.29	3833.38	3302.28
5_Flower and Spikelet Development	DL	LOC_Os03g11600.2	comp134250_c0_seq24	4.57	4.31	6.58	6.01	7.91	8.01	8.24	77.2239	0.494902	0.347857	1.42272	0.154818	0.513043	116.577	88.4085	67.3045	55.6413	61.0536	74.3586
5_Flower and Spikelet Development	OsPHB3	LOC_Os03g43930.1	comp150024_c0_seq4	8.12	8.77	9.01	8.89	8.97	8.4	8.03	5868.97	-0.375512	0.27763	-1.35256	0.176196	0.547372	5094.06	4199.94	5963.83	5127.9	6678.22	8149.89
5_Flower and Spikelet Development	PAP2/OSMADS34	LOC_Os03g54170.1	comp129881_c0_seq2	-2	-2	0.53	1.12	2.98	4.33	5.3	0	NA	NA	NA	NA	NA	0	0	0	0	0	0
5_Flower and Spikelet Development	AN-1	LOC_Os04g28280.1	comp149424_c0_seq9	2.6	3.59	3.89	3.94	1.87	2.69	3.52	30.536	-0.670106	0.512605	-1.30725	0.191126	0.569671	35.3263	19.1729	13.1326	19.289	44.8159	51.479
5_Flower and Spikelet Development	OsLFY/RFL/APO2	LOC_Os04g51000.1	comp133346_c0_seq5	-0.81	1.44	1.29	1.65	4.89	3.24	2.73	12.0833	-2.1749	0.616202	-3.52952	0.000416321	0.00755048	4.71018	3.19549	1.64157	19.289	20.7842	22.8796
5_Flower and Spikelet Development	OsMADS58	LOC_Os05g11414.2	comp136952_c1_seq1	6.07	3.6	5.65	4.23	7.24	9.55	10.33	223.531	2.47338	0.495913	4.98754	6.12e-07	3.25e-05	93.026	425	651.704	54.1575	61.0536	56.2456
5_Flower and Spikelet Development	MFS1	LOC_Os05g34500.1	comp121981_c0_seq3	4.28	5.15	4.56	4.24	3.09	4.07	4.9	56.4116	-0.581273	0.475196	-1.22323	0.221244	0.610561	61.2323	39.411	31.1899	118.701	40.2694	47.6658
5_Flower and Spikelet Development	OsMADS4(Bclass)	LOC_Os05g34940.1	comp150591_c0_seq10	6.23	6.17	5.88	5.53	6.82	8.3	9.02	705.289	0.29274	0.295323	0.991254	0.321561	0.71957	717.124	814.849	806.012	842.038	600.793	450.918
5_Flower and Spikelet Development	DP1	LOC_Os06g04540.1	comp137015_c0_seq2	3.05	5.46	4.05	3.23	3.35	2.58	1	99.1396	-2.02897	0.42298	-4.79685	1.61e-06	7.38e-05	38.8589	21.3033	47.6056	113.508	244.864	128.698
5_Flower and Spikelet Development	DDF1a	LOC_Os06g04690.1	comp137021_c0_seq22	5.48	5.61	5.91	5.89	5.96	5.86	5.98	529.424	0.121576	0.241167	0.504116	0.61418	0.892465	541.67	504.887	610.665	448.84	528.048	542.436
5_Flower and Spikelet Development	DDF1b	LOC_Os06g04980.1	comp137021_c0_seq22	5.48	5.61	5.91	5.89	5.96	5.86	5.98	529.424	0.121576	0.241167	0.504116	0.61418	0.892465	541.67	504.887	610.665	448.84	528.048	542.436
5_Flower and Spikelet Development	APO1	LOC_Os06g45460.1	comp52348_c0_seq1	-1.53	0.83	0.44	0.05	-1.71	-1.25	-2	2.88809	-1.76976	0.80187	-2.20704	0.0273115	NA	1.17754	0	0	5.19319	7.14457	3.81326
5_Flower and Spikelet Development	SPW1/OsMADS16	LOC_Os06g49840.2	comp136118_c0_seq8	1.63	2.25	1.94	1.99	7.48	9.65	10.33	22.8495	-0.380726	0.567709	-0.670636	0.502453	0.844895	7.06526	29.8246	21.3404	22.9984	41.5684	14.2997
5_Flower and Spikelet Development	G1	LOC_Os07g04670.1	comp144483_c0_seq15	9.04	9.53	8.54	8.42	7.48	6.67	6.56	3333.21	-0.229794	0.234605	-0.979494	0.327336	0.725454	2591.77	3186.97	3409.55	3675.29	3833.38	3302.28
5_Flower and Spikelet Development	REP1	LOC_Os09g24480.1	comp141343_c0_seq17	1.88	5.12	2.48	1.4	3.41	1.51	0.99	94.9698	-2.85695	0.41046	-6.96037	3.39e-12	6.7e-10	14.1305	14.9123	32.8315	123.153	176.016	208.776
5_Flower and Spikelet Development	OsMADS13	LOC_Os12g10540.1	comp129881_c0_seq2	-2	-2	0.53	1.12	2.98	4.33	5.3	0	NA	NA	NA	NA	NA	0	0	0	0	0	0
6_Anther Diferentiation	OsGAMYB	LOC_Os01g59660.1	comp147134_c0_seq6	4.7	4.8	4.5	4.24	4.63	5.73	5.99	288.984	0.147473	0.264139	0.558317	0.576628	0.878305	263.77	292.92	356.221	279.69	242.915	298.388
6_Anther Diferentiation	MSP1	LOC_Os01g68870.1	comp149363_c0_seq1	4.34	5.43	4.87	4.29	6.68	5.57	4.88	799.021	-0.805932	0.331994	-2.42755	0.0152011	0.116338	555.801	546.428	613.948	626.892	1467.23	983.821
6_Anther Diferentiation	TDR	LOC_Os02g02820.1	comp146424_c0_seq30	-1.35	-1.6	-0.56	-0.08	1.56	8.37	6.5	0.397243	0.141538	0.559225	0.253097	0.800193	NA	0	0	1.64157	0.741884	0	0
6_Anther Diferentiation	MTR1	LOC_Os02g28970.1	comp133012_c1_seq1	-1.64	-0.7	2.55	0.02	5.5	6.67	4.4	2.09882	-0.877027	0.798305	-1.09861	0.271937	NA	1.17754	1.06516	0	0	8.44358	1.90663
6_Anther Diferentiation	EAT1	LOC_Os04g51070.1	comp150265_c1_seq11	1.13	1.11	1.46	1.38	2.15	6.08	5.73	46.3411	0.259334	0.423685	0.612092	0.540477	0.862414	55.3446	51.1278	45.964	22.9984	57.806	44.8058
6_Anther Diferentiation	MIL1	LOC_Os07g05630.1	comp134224_c0_seq9	2.37	4.96	2.48	2.86	6.22	5.3	3.66	35.6795	-1.99905	0.595368	-3.35767	0.00078601	0.012423	24.7284	4.26065	4.92472	33.3848	101.972	44.8058
6_Anther Diferentiation	UDT1	LOC_Os07g36460.1	comp141693_c0_seq13	-1.57	0.48	1.28	1.86	3.88	5.27	5.17	4.7367	-1.8745	0.789415	-2.37454	0.017571	0.127932	2.35509	0	0	3.70942	5.19605	17.1597
6_Anther Diferentiation	DTM1	LOC_Os07g43010.1	comp132200_c0_seq13	4.23	5.3	5.15	4.75	4.67	5.84	6.12	100.581	-0.776819	0.377601	-2.05725	0.0396623	0.225554	78.8954	91.604	45.964	135.023	88.9823	163.017
6_Anther Diferentiation	CYP703A3	LOC_Os08g03682.1	comp136500_c0_seq13	-0.03	-0.05	-0.55	-0.08	0.03	8.47	7	7.7959	0.225631	0.67693	0.333315	0.738896	0.936631	9.42035	12.782	3.28315	2.96754	9.74259	8.57984
6_Anther Diferentiation	PTC1	LOC_Os09g27620.1	comp128113_c0_seq3	-1.85	-1.8	-1.71	-2	-1.03	6.11	4.21	0.428156	-0.0434579	0.626121	-0.0694081	0.944665	NA	1.17754	0	0	0.741884	0.649506	0
6_Anther Diferentiation	OsC6	LOC_Os11g37280.1	comp138361_c0_seq1	2.05	2.6	1.53	2.35	1.67	13.62	13.31	12.5977	-0.294478	0.602779	-0.488535	0.625171	0.897253	12.953	7.45614	13.1326	10.3864	24.0317	7.62652
6_Anther Diferentiation	MIL2/OsTDL1A	LOC_Os12g05630.1	comp150229_c0_seq1	5.21	5.28	6.7	6.94	5.41	5.86	5.83	288.4	0.169344	0.244312	0.693145	0.488219	0.837983	328.535	305.702	282.35	259.659	264.349	289.808
