# Supplementary material for: Comparative phylogenomic analyses and co-expression gene network reveal insights in flowering time and aborted meiosis in woody bamboo, Bambusa oldhamii ‘Xia Zao’ ZSX
Source: Front Plant Sci. 2022 Nov 9;13:1023240. doi: 10.3389/fpls.2022.1023240 (PMC9681927; doi:10.3389/fpls.2022.1023240)
Supplement: Supplementary file 14 [file Table_4.xlsx]

## Sheet: Floral gene
Additional file 4: List of manually constructed full-length CDS sequences for several conserved meiotic or floral genes.
1. AMS
>Bambusa_AMS_full-length_CDS
ATGGAAGGAGACCACCAGAGCATGAAGAGCATTAGCGCTGCTGCTGCTCATGGAGGCAACACCGTGGAGGCTGTACTGAGGCCTCTTGTTGGTCCAGATGCCTGGGACTACTGCATCTACTGGAGGCTGTCCCCTGACCAGAGGTTCTTGGAGATGGCAGGTTTCTGCTGCAGCAGTGAGATGGAGGCACAGGTCTCAGCGCTCGGCGAACTGCCTTCATCGATCCCACTGGACTCCTCCATAGGGGTGCATGCGCAGGCATTGCTGTCCAACCAGCCGATTTGGCAGACCAGCCTATCAGAGCTCCCAAATTACTCCAATACCAGTGAGCCTGCCGGCGGCCCGAAGACGCGGCTCCTGGTCCCCGTCGCCGGCGGCCTCGTCGAGCTCTTCGCCTCG…
>LOC_Os02g02820.1
ATGGGAAGAGGAGACCACCTGCTGATGAAGAACAGCAATGCTGCTGCAGCTGCAGCTGCTGTCAATGGAGGTGGCACCAGTTTGGATGCTGCATTGAGGCCTCTAGTTGGTTCAGATGGCTGGGATTACTGCATCTACTGGAGGCTCTCTCCTGATCAGAGGTTCTTGGAGATGACAGGATTCTGCTGCAGCAGTGAGCTTGAAGCACAGGTCTCAGCACTGCTGGACCTGCCTTCTTCAATCCCACTGGACTCCTCCTCCATAGGGATGCATGCGCAGGCATTGCTGTCGAACCAGCCGATCTGGCAGAGCAGCAGTGAGGAGGAGGAGGCTGATGGCGGCGGTGGCGCCAAGACGCGGCTGCTGGTCCCCGTCGCCGGCGGCCTCGTCGAGCTCTTC…
>Phyhe_Phyllostachys_PH01001599G0160
ATGGCGGAGGAGCAGCAGATGGCGGAGCTGGTCATGGCGCAGTGCGGCGGCGGCGGCGGCGGCGGCGACGATGATCATGGACAGGACGCTAACCAGGCGTGGCCGCCGGAGACGCCGGGCTTCTCGTGGGACGCCGCCGACCCGCAGAGGCTCTACGCGGCCTCGTCGCTCAACCTGTTCGACGCCGCCGAACCGTTCTTGGCGGTGCAGGCGACGGGAGTCGACGTCGTGAGCGACGCTGCTGCTGCGGGGTGGCAGTACGCGGCAGCGGGGAGCGAGCCGTCGGTGGTGGTGCAGGAGCAGCTGCACGGCGCGGCCGGCGCGGGGCAAGCTGGCGGGGCGGAGTCGGGGTTGGAGGGGAGCGAGCTGCAGGGGGACCCGGACGACGACATCGACGGC…
2. LEAFY	very conserved	90% protein MSA identity
>Bamol_bambusa_leafy_full_length
ATGGATCCCAACGACGCCTTCTCGGCCGCGCACCCGTTCAGGTGGGACCTTGGGCCGCCGGCCCCGGCCGTGCCTCCGCCTCCTCCTCCTCCTCCGCCTGCGCCGCCGGCGAACGCGCCGAGGGAGCTGGAGGACCTGGTGGCCGGGTACGGCGTGCGCCCGTCAACGGTGGCGCGGATCTCGGAGTTCGGGTTCACGGCGAGCACGCTCCTTGCCATGACGGAGCGCGAGCTCGACGACATGATGGCCGCGCTCGCCGGGCTGTTCCGCTGGGACCTGCTCCTCGGCGAGCGGTTCGGCCTTCGCGCCGCGCTGCGTGCCGAGCGCGGCCGCCTGATGTCTCTCGGCGGCCGCCACCACGGACACCAGCCCGGGAGCACAGTGGATGCCGCCTCCCAA…
>Phyllostachys_LEAFY_full_length
ATGGATCCCAACGACGCCTTCTCAGCCGCGCACCCGTTCAGGTGGGACCTCGGGCCGCCGGCTCCGGCCGTGGCTCCGCCGCCTCCTCCGCCGCCTCCTGCGCCGCCGGCGAACGCCCCGAGGGAGCTGGAGGACCTGGTGGCCGGGTACGGCGTGCGCCTGTCCACGGTGGCGCGGATCTTGGAGCTCGGGTTCACGGCGAGCACGCTCCTGGCCATGACAGAGCGCGAGCTCGACGACATGATGGCCGCGTTGGCCGGGCTGTTCCGCTGGGACCTGCTCCTCGGCGAGCGGTTCGGCCTCCGCGCCGCGCTGCGCGCCGAGCGCGGGCGCCTGATGTCTCTCGGCGGCCGCCACCACGGACACCAGACCGGGAGCACCGTGGATGCCGCCTCCCAA…
>LOC_Os04g51000.1_full_length
ATGGATCCCAACGATGCCTTCTCGGCCGCGCACCCGTTCCGGTGGGACCTCGGCCCGCCGGCGCCGGCGCCCGTGCCACCACCGCCGCCACCACCGCCGCCGCCGCCGCCGGCTAACGTGCCCAGGGAGCTGGAGGAGCTGGTGGCAGGGTACGGCGTGCGGATGTCGACGGTGGCGCGGATCTCGGAGCTCGGGTTCACGGCGAGCACGCTCCTGGCCATGACGGAGCGCGAGCTCGACGACATGATGGCCGCGCTCGCCGGGCTGTTCCGCTGGGACCTGCTCCTCGGCGAGCGGTTCGGCCTCCGCGCCGCGCTGCGAGCCGAGCGCGGCCGCCTGATGTCGCTCGGCGGCCGCCACCATGGGCACCAGTCCGGGAGCACCGTGGACGGCGCCTCC…
3. FT
>LOC_Os06g06320.1_FT
ATGGCCGGAAGTGGCAGGGACAGGGACCCTCTTGTGGTTGGTAGGGTTGTGGGTGATGTGCTGGACGCGTTCGTCCGGAGCACCAACCTCAAGGTCACCTATGGCTCCAAGACCGTGTCCAATGGCTGCGAGCTCAAGCCGTCCATGGTCACCCACCAGCCTAGGGTCGAGGTCGGCGGCAATGACATGAGGACATTCTACACCCTTGTGATGGTAGACCCAGATGCACCAAGCCCAAGTGACCCTAACCTTAGGGAGTATCTACATTGGTTGGTCACTGATATTCCTGGTACTACTGCAGCGTCATTTGGGCAAGAGGTGATGTGCTACGAGAGCCCAAGGCCAACCATGGGGATCCACCGGCTGGTGTTCGTGCTGTTCCAGCAGCTGGGGCGTCAG…
>Phyllostachys_FT_full-length
ATGGTCGGCAGGGACAGGGATCCACTGGTGGTTGGCAGGGTTGTGGGCGACGTGATCGACCCCTTCGTCCGAACCACCAACCTCGGGGTCAGCTACAGGCCGAGGACGACGATATCCAACGGCTGCGAGCTCAAGCCGTCCATGGTCGTGCACCAGCCCAGGGTCGAGGTTGGCGGCAGTGACATGAGGACATTTTACACACTCGTGATGGTAAACCCAGATGCTCCAAGCCCAAGCGACCCGAATCTTAGGGAGTATCTACACTGGTTGGTCACTGATATTCCCGGAACTACTGGAGCAGCGTTTGGGCAAGAGGTGATGTGCTACGAGAGCCCAAGGCCGACCATGGGGATCCACCGCTTCGTGTTCGTGCTGTTCCAGCAGCTGGGCCGGCAGACG…
>Bambusa_FT_full-length
ATGGCCGGCAGGGACAGGGACCCGCTGGTGGTTGGTAGGGTTGTGGGCGACGTGCTCGACCCCTTCGTCCGAACCACCAACCTCAGGGTGAGCTACGGGCCGAGGACGATATCCAACGGCTGCGAGCTCAAGCCGTCCATGGTCGTGCACCAGCCCAGGGTCGACGTCGGCGGCAATGACATGAGGACATTTTACACACTCGTGATGGTAGACCCAGATGCGCCAAGCCCAAGCGACCCGAATCTTAGGGAGTATCTACACTGGCTGGTCACTGATATTCCTGGAACTACTGGAGCAGCCATTGGGCAGGAGGTGGTGTGCTACGAGTGCCCAAGGCCAACCATGGGGATCCACCGCTTCGTGTTCGTGCTGTTCCAGCAGCTGGGCCGGCAGACGGTG…
