# Supplementary material for: Comparative phylogenomic analyses and co-expression gene network reveal insights in flowering time and aborted meiosis in woody bamboo, Bambusa oldhamii ‘Xia Zao’ ZSX
Source: Front Plant Sci. 2022 Nov 9;13:1023240. doi: 10.3389/fpls.2022.1023240 (PMC9681927; doi:10.3389/fpls.2022.1023240)
Supplement: Supplementary file 15 [file Table_5.xlsx]

## Sheet: Sheet1
Sr.NO	Gene name/clade	Primer Sequence (5'to3')*
1	Hd3a/OsFTL2-F	ACCTTCTACACGCTGGTTATG
2	Hd3a/OsFTL2-R	CCAGTGCAAGTACTCCCTAAG
3	PTC1-F	GCTCCAGTCTATGCCGCTCT
4	PTC1-R	CCGAGGTTGAACAGCTTGTG
5	TDR-F	GCCTATCAGAGCTCCCAAATTA
6	TDR-R	GACGCAGCTCACGATCAA
7	CYP703A4-F	GCCAGTTTGTATGGGCTAAATC
8	CYP703A4-R	TCCTGGTCACGTTGTTCATAG
9	OsLFY/RFL-F	CTCGTGGAGGCTGATTTCTTC
10	OsLFY/RFL-R	GCGTGTCTTGAGTTATCGTTT
11	G class gene1-F	GAGCGTCAGTTGGGAGAAATTA
12	G class gene1-R	GGCCTGTTGCATGGTTCTAT
13	OSMADS56-F	GCATCGAGAACACCACCAAC
14	OSMADS56-R	CGGCTGGAGAAGACAATGAG
15	OsMADS15-F	CGTTATGAGCGCTACTCCTATG
16	OsMADS15-R	CCTTCGCCTTCAGTTTCCTAT
17	UBC18-1-F	GGAAGGCGCTGAGTAAGATCG
18	UBC18-1-R	GGGTAATGCTCGGGGAAGTC
19	E class-F	CCAGAGGAGGGAACAAATGCT
20	E class-R	GCGTCCAGGGGATGAAAGA
21	OsLFY-F	ACACGCAGGAGGACGAACAC
22	OsLFY-R	CAGCAGGAAGAGGCGACATT
23	Phyllostachys-UBC18-F	CTCCTCGTCTCCTTCCCGAA
24	Phyllostachys-UBC18-R	GTCCGTTGCTGTAAATGTGTGG
25	PAGE-E class-F	CCAGAGGAGGGAACAAATGCT
26	PAGE-E class-R	GCGTCCAGGGGATGAAAGA
